# Supplementary material for: Aqua­(2,9-dimethyl-1,10-phenanthroline-κ2 N,N′)diformato-κ2 O,O′;κO-nickel(II) monohydrate
Source: Acta Crystallogr Sect E Struct Rep Online. 2011 Aug 2;67(Pt 9):m1181. doi: 10.1107/S1600536811030558 (PMC3200966; doi:10.1107/S1600536811030558)
Supplement: Supplementary file 1 [file e-67-m1181-sup1.cif]

##############################################################################
#                                                                            #
# This CIF contains the data in a paper accepted for publication in          #
# Acta Crystallographica Section E. It conforms to the requirements of       #
# Notes for Authors for Acta Crystallographica Section E, and has been       #
# peer reviewed under the auspices of the IUCr Commission on Journals.       #
#                                                                            #
# Full details of the Crystallographic Information File format               #
# are given in the paper "The Crystallographic Information File (CIF):       #
# a New Standard Archive File for Crystallography" by S. R. Hall, F. H.      #
# Allen and I. D. Brown [Acta Cryst. (1991), A47, 655-685].                  #
#                                                                            #
# The current version of the core CIF dictionary is obtainable from          #
# ftp://ftp.iucr.org/pub/cif_core.dic.                                       #
#                                                                            #
# Software is freely available for graphical display of the structure(s)     #
# in this CIF. For information consult the CIF software page                 #
# http://www.iucr.org/resources/cif/software.                                #
#                                                                            #
# This file may be used for bona fide research purposes within the           #
# scientific community so long as proper attribution is given to the journal # 
# article from which it was obtained.                                        #
#                                                                            #
##############################################################################
data_global
_audit_creation_method     'form.cif (version 2.0)'
_journal_data_validation_number     ?
_journal_date_recd_electronic     2011-07-17
_journal_date_accepted     2011-07-29
_journal_name_full     'Acta Crystallographica, Section E'
_journal_year     2011
_journal_volume     67
_journal_issue      9
_journal_page_first     m1181
_journal_page_last     m1181
_journal_paper_category     QM
_journal_coeditor_code     ZK2016
_publ_contact_author_name     'Sheng-Liang Ni'
_publ_contact_author_address
;
   Department of Chemistry
   Huzhou Teachers College
   Huzhou, Zhejiang
   313000, People's Republic of China
;
_publ_contact_author_email     'shengliangni@163.com'
_publ_contact_author_fax     '86 572 2321106'
_publ_contact_author_phone     '86 572 2321106'
_publ_section_title
;\
Aqua(2,9-dimethyl-1,10-phenanthroline-\k^2^<i>N</i>,<i>N</i>')diformato-\
\k^2^<i>O</i>,<i>O'</i>;\k<i>O</i>-nickel(II) monohydrate
;
loop_
    _publ_author_name
    _publ_author_footnote
    _publ_author_address
    'Ping Xia' ?
;
   Department of Chemistry
   Huzhou Teachers College
   Huzhou, Zhejiang 313000, People's Republic of China
;
    'Jian-Li Lin' ?
;
   Center of Applied Solid State Chemistry Research
   Ningbo University
   Ningbo 315211
   People's Republic of China
;
    'Sheng-Liang Ni' ?
;
   Department of Chemistry
   Huzhou Teachers College
   Huzhou, Zhejiang 313000, People's Republic of China
;
data_I
_audit_creation_method     SHELXL-97
_chemical_name_systematic
;
Aqua(2,9'-dimethyl-1,10'-phenanthroline-\k^2^<i>N</i>,<i>N</i>')diformato-
\k^2^<i>O</i>,<i>O'</i>;\k<i>O</i>-nickel(II) monohydrate
;
_chemical_name_common     ?
_chemical_formula_moiety     'C16 H16 N2 Ni O5, H2 O'
_chemical_formula_sum     'C16 H18 N2 Ni O6'
_chemical_formula_iupac     '[Ni (H C O2)2 (C14 H12 N2) (H2 O)], H2 O'
_chemical_formula_weight     393.03
_chemical_melting_point     ?
_symmetry_cell_setting     triclinic
_symmetry_space_group_name_H-M     'P -1'
_symmetry_space_group_name_Hall     '-P 1'
loop_
    _symmetry_equiv_pos_as_xyz
    'x, y, z'
    '-x, -y, -z'
_cell_length_a     7.3992(15)
_cell_length_b     10.373(2)
_cell_length_c     11.442(2)
_cell_angle_alpha     82.42(3)
_cell_angle_beta     81.77(3)
_cell_angle_gamma     76.10(3)
_cell_volume     839.3(3)
_cell_formula_units_Z     2
_cell_measurement_reflns_used     25
_cell_measurement_theta_min     3.11
_cell_measurement_theta_max     27.43
_cell_measurement_temperature     298(2)
_exptl_crystal_description     block
_exptl_crystal_colour     green
_exptl_crystal_size_max     0.30
_exptl_crystal_size_mid     0.20
_exptl_crystal_size_min     0.15
_exptl_crystal_density_diffrn     1.555
_exptl_crystal_density_meas     ?
_exptl_crystal_density_method     'not measured'
_exptl_crystal_F_000     408
_exptl_absorpt_coefficient_mu     1.191
_exptl_absorpt_correction_type     multi-scan
_exptl_absorpt_process_details     '(ABSCOR; Higashi, 1995)'
_exptl_absorpt_correction_T_min     0.750
_exptl_absorpt_correction_T_max     0.821
_exptl_special_details     ?
_diffrn_ambient_temperature     298(2)
_diffrn_radiation_type     MoK\a
_diffrn_radiation_wavelength     0.71073
_diffrn_radiation_source     'fine-focus sealed tube'
_diffrn_radiation_monochromator     graphite
_diffrn_measurement_device_type     'Rigaku R-AXIS RAPID'
_diffrn_measurement_method     \w
_diffrn_detector_area_resol_mean     ?
_diffrn_reflns_number     8265
_diffrn_reflns_av_R_equivalents     0.0251
_diffrn_reflns_av_sigmaI/netI     0.0385
_diffrn_reflns_theta_min     3.11
_diffrn_reflns_theta_max     27.43
_diffrn_reflns_theta_full     27.43
_diffrn_measured_fraction_theta_max     0.986
_diffrn_measured_fraction_theta_full     0.986
_diffrn_reflns_limit_h_min     -9
_diffrn_reflns_limit_h_max     8
_diffrn_reflns_limit_k_min     -13
_diffrn_reflns_limit_k_max     13
_diffrn_reflns_limit_l_min     -14
_diffrn_reflns_limit_l_max     14
_diffrn_standards_number     ?
_diffrn_standards_interval_count     ?
_diffrn_standards_interval_time     ?
_diffrn_standards_decay_%     ?
_refine_special_details
;
Refinement of <i>F</i>^2^ against ALL reflections. The weighted <i>R</i>-factor
<i>wR</i> and goodness of fit <i>S</i> are based on <i>F</i>^2^, conventional
<i>R</i>-factors <i>R</i> are based on <i>F</i>, with <i>F</i> set to zero for
negative <i>F</i>^2^. The threshold expression of <i>F</i>^2^ >
\s(<i>F</i>^2^) is used only for calculating <i>R</i>-factors(gt) <i>etc</i>.
and is not relevant to the choice of reflections for refinement.
<i>R</i>-factors based on <i>F</i>^2^ are statistically about twice as large
as those based on <i>F</i>, and <i>R</i>- factors based on ALL data will be
even larger.
;
_reflns_number_total     3785
_reflns_number_gt     3214
_reflns_threshold_expression     I>2sigma(I)
_refine_ls_structure_factor_coef     Fsqd
_refine_ls_matrix_type     full
_refine_ls_R_factor_all     0.0494
_refine_ls_R_factor_gt     0.0353
_refine_ls_wR_factor_gt     0.0835
_refine_ls_wR_factor_ref     0.1178
_refine_ls_goodness_of_fit_ref     1.219
_refine_ls_restrained_S_all     1.219
_refine_ls_number_reflns     3785
_refine_ls_number_parameters     226
_refine_ls_number_restraints     0
_refine_ls_hydrogen_treatment     constr
_refine_ls_weighting_scheme     calc
_refine_ls_weighting_details
         'calc w=1/[\s^2^(Fo^2^)+(0.0328P)^2^+1.2744P] where P=(Fo^2^+2Fc^2^)/3'
_atom_sites_solution_hydrogens     geom
_atom_sites_solution_primary     direct
_atom_sites_solution_secondary     difmap
_refine_ls_shift/su_max     0.001
_refine_ls_shift/su_mean     0.000
_refine_diff_density_max     0.691
_refine_diff_density_min     -0.674
_refine_ls_extinction_method     shelxl
_refine_ls_extinction_coef     0.0015(3)
loop_
    _atom_type_symbol
    _atom_type_description
    _atom_type_scat_dispersion_real
    _atom_type_scat_dispersion_imag
    _atom_type_scat_source
    'C' 'C' 0.0033 0.0016
                         'International Tables Vol C Tables 4.2.6.8 and 6.1.1.4'
    'N' 'N' 0.0061 0.0033
                         'International Tables Vol C Tables 4.2.6.8 and 6.1.1.4'
    'Ni' 'Ni' 0.3393 1.1124
                         'International Tables Vol C Tables 4.2.6.8 and 6.1.1.4'
    'O' 'O' 0.0106 0.0060
                         'International Tables Vol C Tables 4.2.6.8 and 6.1.1.4'
    'H' 'H' 0.0000 0.0000
                         'International Tables Vol C Tables 4.2.6.8 and 6.1.1.4'
_computing_data_collection     'RAPID-AUTO (Rigaku, 1998)'
_computing_cell_refinement     'RAPID-AUTO (Rigaku, 1998)'
_computing_data_reduction     'CrystalStructure (Rigaku/MSC, 2004)'
_computing_structure_solution     'SHELXS97 (Sheldrick, 2008)'
_computing_structure_refinement     'SHELXL97 (Sheldrick, 2008)'
_computing_molecular_graphics     'SHELXTL (Sheldrick, 2008)'
_computing_publication_material     'SHELXTL (Sheldrick, 2008)'
loop_
    _atom_site_type_symbol
    _atom_site_label
    _atom_site_fract_x
    _atom_site_fract_y
    _atom_site_fract_z
    _atom_site_U_iso_or_equiv
    _atom_site_adp_type
    _atom_site_calc_flag
    _atom_site_refinement_flags
    _atom_site_occupancy
    _atom_site_symmetry_multiplicity
    _atom_site_disorder_assembly
    _atom_site_disorder_group
    Ni Ni 0.77473(5) 0.18268(4) 0.77154(3) 0.02776(13) Uani d . 1 1 . .
    O O1 0.8178(4) -0.0310(2) 0.7920(3) 0.0540(7) Uani d . 1 1 . .
    O O2 0.7827(4) 0.0786(3) 0.9468(2) 0.0494(6) Uani d . 1 1 . .
    C C1 0.8093(6) -0.0283(4) 0.9011(4) 0.0535(10) Uani d . 1 1 . .
    H H1A 0.8232 -0.1082 0.9500 0.064 Uiso calc R 1 1 . .
    O O3 0.4915(3) 0.1977(2) 0.7917(2) 0.0395(5) Uani d . 1 1 . .
    O O4 0.2105(3) 0.3030(3) 0.8671(2) 0.0485(6) Uani d . 1 1 . .
    C C2 0.3833(5) 0.2772(4) 0.8554(3) 0.0418(8) Uani d . 1 1 . .
    H H2A 0.4386 0.3228 0.8997 0.050 Uiso calc R 1 1 . .
    O O5 1.0628(3) 0.1559(2) 0.7442(2) 0.0378(5) Uani d . 1 1 . .
    H H52 1.1256 0.0773 0.7581 0.045 Uiso d . 1 1 . .
    H H51 1.1024 0.2025 0.7876 0.045 Uiso d . 1 1 . .
    O O6 0.6484(4) 0.0613(3) 0.1914(2) 0.0544(7) Uani d . 1 1 . .
    H H61 0.6881 0.0662 0.1176 0.065 Uiso d . 1 1 . .
    H H62 0.5887 0.0096 0.2356 0.065 Uiso d . 1 1 . .
    N N1 0.7660(3) 0.3828(2) 0.7853(2) 0.0271(5) Uani d . 1 1 . .
    N N2 0.7565(4) 0.2549(3) 0.5945(2) 0.0296(5) Uani d . 1 1 . .
    C C3 0.7791(6) 0.3669(4) 0.9991(3) 0.0460(9) Uani d . 1 1 . .
    H H3A 0.7739 0.2766 0.9924 0.069 Uiso calc R 1 1 . .
    H H3B 0.6727 0.4074 1.0509 0.069 Uiso calc R 1 1 . .
    H H3C 0.8922 0.3672 1.0310 0.069 Uiso calc R 1 1 . .
    C C4 0.7770(4) 0.4441(3) 0.8789(3) 0.0334(7) Uani d . 1 1 . .
    C C5 0.7852(5) 0.5793(4) 0.8660(4) 0.0456(9) Uani d . 1 1 . .
    H H5A 0.7951 0.6194 0.9321 0.055 Uiso calc R 1 1 . .
    C C6 0.7789(6) 0.6518(4) 0.7588(4) 0.0493(9) Uani d . 1 1 . .
    H H6A 0.7825 0.7415 0.7516 0.059 Uiso calc R 1 1 . .
    C C7 0.7668(5) 0.5908(3) 0.6584(3) 0.0393(7) Uani d . 1 1 . .
    C C8 0.7604(6) 0.6596(4) 0.5418(4) 0.0530(10) Uani d . 1 1 . .
    H H8A 0.7629 0.7496 0.5305 0.064 Uiso calc R 1 1 . .
    C C9 0.7509(6) 0.5968(4) 0.4485(4) 0.0527(10) Uani d . 1 1 . .
    H H9A 0.7458 0.6441 0.3736 0.063 Uiso calc R 1 1 . .
    C C10 0.7485(5) 0.4584(4) 0.4624(3) 0.0412(8) Uani d . 1 1 . .
    C C11 0.7418(6) 0.3871(5) 0.3671(3) 0.0530(10) Uani d . 1 1 . .
    H H11A 0.7382 0.4300 0.2906 0.064 Uiso calc R 1 1 . .
    C C12 0.7406(6) 0.2557(5) 0.3877(3) 0.0530(10) Uani d . 1 1 . .
    H H12A 0.7360 0.2085 0.3249 0.064 Uiso calc R 1 1 . .
    C C13 0.7465(5) 0.1901(4) 0.5032(3) 0.0392(7) Uani d . 1 1 . .
    C C14 0.7372(7) 0.0465(4) 0.5273(4) 0.0602(11) Uani d . 1 1 . .
    H H14A 0.7439 0.0183 0.6102 0.090 Uiso calc R 1 1 . .
    H H14B 0.8404 -0.0066 0.4815 0.090 Uiso calc R 1 1 . .
    H H14C 0.6214 0.0358 0.5057 0.090 Uiso calc R 1 1 . .
    C C15 0.7550(4) 0.3872(3) 0.5750(3) 0.0306(6) Uani d . 1 1 . .
    C C16 0.7622(4) 0.4551(3) 0.6761(3) 0.0301(6) Uani d . 1 1 . .
loop_
    _atom_site_aniso_label
    _atom_site_aniso_U_11
    _atom_site_aniso_U_22
    _atom_site_aniso_U_33
    _atom_site_aniso_U_12
    _atom_site_aniso_U_13
    _atom_site_aniso_U_23
    Ni 0.0320(2) 0.0254(2) 0.0280(2) -0.01022(15) -0.00438(15) -0.00207(14)
    O1 0.078(2) 0.0316(13) 0.0548(17) -0.0161(13) -0.0093(14) -0.0044(11)
    O2 0.0675(18) 0.0447(15) 0.0364(13) -0.0178(13) -0.0080(12) 0.0058(11)
    C1 0.070(3) 0.0368(19) 0.052(2) -0.0164(18) -0.0105(19) 0.0139(17)
    O3 0.0273(11) 0.0512(14) 0.0448(13) -0.0162(10) -0.0022(10) -0.0107(11)
    O4 0.0317(13) 0.0651(17) 0.0524(15) -0.0129(12) -0.0027(11) -0.0177(13)
    C2 0.0361(18) 0.056(2) 0.0394(18) -0.0179(16) -0.0018(14) -0.0144(16)
    O5 0.0293(11) 0.0398(12) 0.0462(13) -0.0070(9) -0.0104(10) -0.0054(10)
    O6 0.0642(18) 0.0550(16) 0.0460(15) -0.0148(14) -0.0076(13) -0.0080(12)
    N1 0.0247(12) 0.0272(12) 0.0303(12) -0.0059(10) -0.0023(9) -0.0072(9)
    N2 0.0316(13) 0.0338(13) 0.0248(12) -0.0104(11) -0.0033(10) -0.0028(10)
    C3 0.052(2) 0.061(2) 0.0322(17) -0.0201(18) -0.0079(15) -0.0130(16)
    C4 0.0290(15) 0.0397(17) 0.0350(16) -0.0114(13) 0.0011(12) -0.0147(13)
    C5 0.045(2) 0.045(2) 0.054(2) -0.0166(16) 0.0011(16) -0.0251(17)
    C6 0.054(2) 0.0294(17) 0.067(3) -0.0139(16) 0.0035(19) -0.0152(16)
    C7 0.0356(17) 0.0284(16) 0.053(2) -0.0085(13) -0.0034(15) -0.0005(14)
    C8 0.057(2) 0.0317(18) 0.066(3) -0.0117(17) -0.005(2) 0.0130(17)
    C9 0.056(2) 0.052(2) 0.045(2) -0.0155(19) -0.0094(18) 0.0235(18)
    C10 0.0361(18) 0.050(2) 0.0353(17) -0.0103(15) -0.0067(14) 0.0071(15)
    C11 0.057(2) 0.075(3) 0.0253(17) -0.014(2) -0.0086(16) 0.0037(17)
    C12 0.062(3) 0.074(3) 0.0280(17) -0.021(2) -0.0083(16) -0.0125(17)
    C13 0.0382(18) 0.0484(19) 0.0346(17) -0.0101(15) -0.0039(13) -0.0165(14)
    C14 0.085(3) 0.057(2) 0.052(2) -0.030(2) -0.009(2) -0.0245(19)
    C15 0.0275(15) 0.0337(15) 0.0304(15) -0.0087(12) -0.0043(12) 0.0016(12)
    C16 0.0304(15) 0.0274(14) 0.0335(15) -0.0106(12) -0.0021(12) -0.0006(11)
_geom_special_details
;
All e.s.d.'s (except the e.s.d. in the dihedral angle between two l.s. planes)
are estimated using the full covariance matrix. The cell e.s.d.'s are taken
into account individually in the estimation of e.s.d.'s in distances, angles
and torsion angles; correlations between e.s.d.'s in cell parameters are only
used when they are defined by crystal symmetry. An approximate (isotropic)
treatment of cell e.s.d.'s is used for estimating e.s.d.'s involving l.s.
planes.
;
loop_
    _geom_bond_atom_site_label_1
    _geom_bond_atom_site_label_2
    _geom_bond_site_symmetry_2
    _geom_bond_distance
    _geom_bond_publ_flag
    Ni O3 . 2.046(2) ?
    Ni O5 . 2.066(2) ?
    Ni N2 . 2.076(2) ?
    Ni N1 . 2.087(2) ?
    Ni O1 . 2.148(3) ?
    Ni O2 . 2.150(2) ?
    Ni C1 . 2.457(4) ?
    O1 C1 . 1.244(5) ?
    O2 C1 . 1.249(5) ?
    C1 H1A . 0.9300 ?
    O3 C2 . 1.235(4) ?
    O4 C2 . 1.233(4) ?
    C2 H2A . 0.9300 ?
    O5 H52 . 0.8426 ?
    O5 H51 . 0.8597 ?
    O6 H61 . 0.8524 ?
    O6 H62 . 0.8469 ?
    N1 C4 . 1.337(4) ?
    N1 C16 . 1.370(4) ?
    N2 C13 . 1.334(4) ?
    N2 C15 . 1.359(4) ?
    C3 C4 . 1.497(5) ?
    C3 H3A . 0.9600 ?
    C3 H3B . 0.9600 ?
    C3 H3C . 0.9600 ?
    C4 C5 . 1.405(5) ?
    C5 C6 . 1.352(6) ?
    C5 H5A . 0.9300 ?
    C6 C7 . 1.406(5) ?
    C6 H6A . 0.9300 ?
    C7 C16 . 1.403(4) ?
    C7 C8 . 1.429(5) ?
    C8 C9 . 1.341(6) ?
    C8 H8A . 0.9300 ?
    C9 C10 . 1.428(5) ?
    C9 H9A . 0.9300 ?
    C10 C15 . 1.399(4) ?
    C10 C11 . 1.408(5) ?
    C11 C12 . 1.354(6) ?
    C11 H11A . 0.9300 ?
    C12 C13 . 1.406(5) ?
    C12 H12A . 0.9300 ?
    C13 C14 . 1.495(5) ?
    C14 H14A . 0.9600 ?
    C14 H14B . 0.9600 ?
    C14 H14C . 0.9600 ?
    C15 C16 . 1.444(4) ?
loop_
    _geom_angle_atom_site_label_1
    _geom_angle_atom_site_label_2
    _geom_angle_atom_site_label_3
    _geom_angle_site_symmetry_1
    _geom_angle_site_symmetry_3
    _geom_angle
    _geom_angle_publ_flag
    O3 Ni O5 . . 175.85(9) ?
    O3 Ni N2 . . 88.19(10) ?
    O5 Ni N2 . . 90.52(10) ?
    O3 Ni N1 . . 97.19(10) ?
    O5 Ni N1 . . 86.51(10) ?
    N2 Ni N1 . . 81.48(10) ?
    O3 Ni O1 . . 89.42(11) ?
    O5 Ni O1 . . 87.32(11) ?
    N2 Ni O1 . . 110.07(11) ?
    N1 Ni O1 . . 166.96(10) ?
    O3 Ni O2 . . 88.37(11) ?
    O5 Ni O2 . . 92.29(11) ?
    N2 Ni O2 . . 170.43(10) ?
    N1 Ni O2 . . 107.82(10) ?
    O1 Ni O2 . . 60.97(11) ?
    O3 Ni C1 . . 88.83(13) ?
    O5 Ni C1 . . 89.66(13) ?
    N2 Ni C1 . . 140.41(13) ?
    N1 Ni C1 . . 138.01(12) ?
    O1 Ni C1 . . 30.42(12) ?
    O2 Ni C1 . . 30.54(12) ?
    C1 O1 Ni . . 88.6(2) ?
    C1 O2 Ni . . 88.4(2) ?
    O1 C1 O2 . . 122.0(3) ?
    O1 C1 Ni . . 60.93(19) ?
    O2 C1 Ni . . 61.03(18) ?
    O1 C1 H1A . . 119.0 ?
    O2 C1 H1A . . 119.0 ?
    Ni C1 H1A . . 179.7 ?
    C2 O3 Ni . . 121.6(2) ?
    O4 C2 O3 . . 127.6(3) ?
    O4 C2 H2A . . 116.2 ?
    O3 C2 H2A . . 116.2 ?
    Ni O5 H52 . . 116.4 ?
    Ni O5 H51 . . 111.9 ?
    H52 O5 H51 . . 104.9 ?
    H61 O6 H62 . . 132.8 ?
    C4 N1 C16 . . 118.4(3) ?
    C4 N1 Ni . . 130.5(2) ?
    C16 N1 Ni . . 110.88(19) ?
    C13 N2 C15 . . 118.9(3) ?
    C13 N2 Ni . . 129.2(2) ?
    C15 N2 Ni . . 111.95(19) ?
    C4 C3 H3A . . 109.5 ?
    C4 C3 H3B . . 109.5 ?
    H3A C3 H3B . . 109.5 ?
    C4 C3 H3C . . 109.5 ?
    H3A C3 H3C . . 109.5 ?
    H3B C3 H3C . . 109.5 ?
    N1 C4 C5 . . 121.0(3) ?
    N1 C4 C3 . . 119.0(3) ?
    C5 C4 C3 . . 119.9(3) ?
    C6 C5 C4 . . 121.0(3) ?
    C6 C5 H5A . . 119.5 ?
    C4 C5 H5A . . 119.5 ?
    C5 C6 C7 . . 119.6(3) ?
    C5 C6 H6A . . 120.2 ?
    C7 C6 H6A . . 120.2 ?
    C16 C7 C6 . . 117.0(3) ?
    C16 C7 C8 . . 119.6(3) ?
    C6 C7 C8 . . 123.4(3) ?
    C9 C8 C7 . . 121.2(3) ?
    C9 C8 H8A . . 119.4 ?
    C7 C8 H8A . . 119.4 ?
    C8 C9 C10 . . 120.9(3) ?
    C8 C9 H9A . . 119.6 ?
    C10 C9 H9A . . 119.6 ?
    C15 C10 C11 . . 117.1(3) ?
    C15 C10 C9 . . 119.7(3) ?
    C11 C10 C9 . . 123.2(3) ?
    C12 C11 C10 . . 119.6(3) ?
    C12 C11 H11A . . 120.2 ?
    C10 C11 H11A . . 120.2 ?
    C11 C12 C13 . . 120.5(3) ?
    C11 C12 H12A . . 119.8 ?
    C13 C12 H12A . . 119.8 ?
    N2 C13 C12 . . 121.0(3) ?
    N2 C13 C14 . . 118.2(3) ?
    C12 C13 C14 . . 120.8(3) ?
    C13 C14 H14A . . 109.5 ?
    C13 C14 H14B . . 109.5 ?
    H14A C14 H14B . . 109.5 ?
    C13 C14 H14C . . 109.5 ?
    H14A C14 H14C . . 109.5 ?
    H14B C14 H14C . . 109.5 ?
    N2 C15 C10 . . 122.9(3) ?
    N2 C15 C16 . . 117.6(3) ?
    C10 C15 C16 . . 119.5(3) ?
    N1 C16 C7 . . 123.0(3) ?
    N1 C16 C15 . . 118.0(3) ?
    C7 C16 C15 . . 119.0(3) ?
loop_
    _geom_hbond_atom_site_label_D
    _geom_hbond_atom_site_label_H
    _geom_hbond_atom_site_label_A
    _geom_hbond_site_symmetry_A
    _geom_hbond_distance_DH
    _geom_hbond_distance_HA
    _geom_hbond_distance_DA
    _geom_hbond_angle_DHA
    O5 H51 O4 1_655 0.86 1.85 2.703(3) 173.3
    O5 H52 O6 2_756 0.84 2.03 2.808(4) 154.2
    O6 H61 O2 1_554 0.85 1.98 2.830(4) 179.3
    O6 H62 O3 2_656 0.85 2.43 3.077(4) 133.4
