# Supplementary material for: Aqua­(2,9-dimethyl-1,10-phenanthroline-κ2 N,N′)diformato-κ2 O,O′;κO-nickel(II) monohydrate
Source: Acta Crystallogr Sect E Struct Rep Online. 2011 Aug 2;67(Pt 9):m1181. doi: 10.1107/S1600536811030558 (PMC3200966; doi:10.1107/S1600536811030558)
Supplement: Supplementary file 2 [file e-67-m1181-Isup2.hkl]

# 
# h,k,l, Fc-squared, Fo-squared, sigma(Fo-squared) and status flag 
# 
data_I
_shelx_title ' shx97                  R =  New: P-1' 
_shelx_refln_list_code          4 
_shelx_F_calc_maximum      206.92 
_exptl_crystal_F_000       408.00 
_reflns_d_resolution_high  0.7715 
 
loop_ 
 _symmetry_equiv_pos_as_xyz 
 'x, y, z' 
 '-x, -y, -z' 
 
_cell_length_a     7.3992 
_cell_length_b    10.3730 
_cell_length_c    11.4420 
_cell_angle_alpha  82.420 
_cell_angle_beta   81.770 
_cell_angle_gamma  76.100 
 
_shelx_F_squared_multiplier     1.000 
 
loop_ 
 _refln_index_h 
 _refln_index_k 
 _refln_index_l 
 _refln_F_squared_calc 
 _refln_F_squared_meas 
 _refln_F_squared_sigma 
 _refln_observed_status 
   2   0   0    42815.80    41901.99   8388.09 o 
   3   0   0     3153.33     3375.79     74.87 o 
   4   0   0     8751.49     8933.93    238.55 o 
   5   0   0     1606.10     1652.50     37.43 o 
   6   0   0     1317.65     1315.58     19.82 o 
   7   0   0     1175.72     1151.79     17.19 o 
   8   0   0      239.84      204.19     28.42 o 
   9   0   0      136.25      129.72      7.93 o 
  -9   1   0       63.47       30.90     28.42 o 
  -8   1   0        4.10        5.10      4.25 o 
  -7   1   0      142.32      142.66      4.08 o 
  -6   1   0       17.89        0.34      2.72 o 
  -5   1   0      553.78      623.43     16.67 o 
  -4   1   0       89.17      120.13      5.10 o 
  -3   1   0     3668.70     3704.05    153.65 o 
  -2   1   0     1111.40     1324.90     16.96 o 
  -1   1   0     4172.19     4414.93     61.96 o 
   1   1   0     4730.35     5853.76     92.39 o 
   2   1   0     1339.70     1446.88     16.28 o 
   3   1   0     4682.47     4976.96    352.38 o 
   4   1   0     1192.88     1304.92     14.83 o 
   5   1   0      505.21      506.07      6.23 o 
   6   1   0      502.56      514.99      8.32 o 
   7   1   0      261.35      244.41      5.36 o 
   8   1   0      233.87      233.15      4.38 o 
   9   1   0        7.19        5.01      4.08 o 
  -8   2   0       12.36        2.38      5.44 o 
  -7   2   0      149.12      144.63      9.53 o 
  -6   2   0       19.69       22.46      4.08 o 
  -5   2   0       84.32       88.48      8.85 o 
  -4   2   0        0.04        1.47      1.87 o 
  -3   2   0     1716.51     1581.16     24.07 o 
  -2   2   0       26.44       11.23      1.44 o 
  -1   2   0     1525.09     1461.51     25.01 o 
   0   2   0      277.99      282.22      6.30 o 
   1   2   0     3548.07     3563.58     80.36 o 
   2   2   0      198.99      229.96      2.34 o 
   3   2   0      935.01      922.77     15.75 o 
   4   2   0     2113.97     1969.54     42.54 o 
   5   2   0        9.83       13.70      1.87 o 
   6   2   0      652.90      666.13      8.63 o 
   7   2   0       27.41       28.84      1.90 o 
   8   2   0      189.07      190.35      3.80 o 
   9   2   0        6.69        4.12      3.14 o 
  -8   3   0        4.65        1.36      3.06 o 
  -7   3   0       94.47      124.21      9.87 o 
  -6   3   0       62.30       69.08      6.81 o 
  -5   3   0       15.81        8.33      2.03 o 
  -4   3   0      472.39      450.59     12.25 o 
  -3   3   0        0.09        1.09      1.13 o 
  -2   3   0       93.84       69.68      3.23 o 
  -1   3   0      199.20      210.49      3.96 o 
   0   3   0        7.29        6.63      1.02 o 
   1   3   0       66.80       77.08      4.29 o 
   2   3   0     1801.48     1852.60     19.25 o 
   3   3   0      110.29       83.46      1.35 o 
   4   3   0      345.47      392.11      5.67 o 
   5   3   0        2.95        3.97      0.88 o 
   6   3   0      122.55      153.81      4.25 o 
   7   3   0      127.70      122.25      4.39 o 
   8   3   0       19.03       17.43      5.12 o 
   9   3   0        6.17        5.79      3.06 o 
  -8   4   0       59.80       59.89      9.87 o 
  -7   4   0       20.90       23.48      6.47 o 
  -6   4   0      408.02      422.65     17.36 o 
  -5   4   0      188.36      193.10     12.76 o 
  -4   4   0     1202.42     1265.71     30.29 o 
  -3   4   0     1623.64     1670.09     29.24 o 
  -2   4   0      933.13      966.24     28.42 o 
  -1   4   0     1720.47     1751.13     26.41 o 
   0   4   0      246.19      264.08      4.57 o 
   1   4   0     5451.25     4870.88     76.85 o 
   2   4   0       63.40       62.35      1.43 o 
   3   4   0     2987.64     3056.61     36.93 o 
   4   4   0      364.81      358.90      4.11 o 
   5   4   0      667.37      791.40      9.68 o 
   6   4   0      108.51      118.97      3.45 o 
   7   4   0      406.91      413.63      8.51 o 
   8   4   0      134.05      149.35      6.37 o 
   9   4   0       51.98        0.85      1.93 o 
  -7   5   0       71.50       73.16     10.21 o 
  -6   5   0       51.60       49.53      5.14 o 
  -5   5   0       15.86       16.31      3.10 o 
  -4   5   0      245.06      258.80     15.31 o 
  -3   5   0      449.17      445.47      9.97 o 
  -2   5   0      734.84      837.79     26.88 o 
  -1   5   0        1.93        8.71      2.21 o 
   0   5   0     3784.27     3720.26     60.36 o 
   1   5   0      170.46      199.64      4.53 o 
   2   5   0     3010.72     3023.45     36.80 o 
   3   5   0      603.34      667.01      8.89 o 
   4   5   0     3887.90     3982.35     52.64 o 
   5   5   0      291.09      321.46      5.49 o 
   6   5   0      412.82      426.04      8.00 o 
   7   5   0      276.38      280.41     15.99 o 
   8   5   0      137.76      136.67      7.21 o 
   9   5   0       95.51      101.27      7.21 o 
  -7   6   0        2.95        5.10      5.10 o 
  -6   6   0       66.86       72.80      7.15 o 
  -5   6   0        3.02        2.00      2.03 o 
  -4   6   0       64.98       67.59      4.79 o 
  -3   6   0        0.29       -0.49      1.31 o 
  -2   6   0        2.63        4.20      1.79 o 
  -1   6   0      146.40      137.25      4.69 o 
   0   6   0      166.92      128.42      3.96 o 
   1   6   0     1251.39     1166.94     18.85 o 
   2   6   0       30.72       24.54      1.68 o 
   3   6   0      855.66      774.37      9.69 o 
   4   6   0       76.07       67.97      2.22 o 
   5   6   0      334.77      335.82      5.80 o 
   6   6   0       98.23       98.32      4.21 o 
   7   6   0      312.22      322.27     12.25 o 
   8   6   0       82.57       88.48      7.49 o 
   9   6   0       18.66       -0.51      1.68 o 
  -6   7   0       39.69       48.36      6.97 o 
  -5   7   0       27.44       38.09      6.29 o 
  -4   7   0        1.20        0.34      1.70 o 
  -3   7   0      245.35      246.09     12.76 o 
  -2   7   0       49.84       48.53      4.50 o 
  -1   7   0       82.20       84.98      5.29 o 
   0   7   0       48.41       46.79      3.76 o 
   1   7   0      559.33      615.67      8.97 o 
   2   7   0       13.20       11.77      1.38 o 
   3   7   0      251.29      240.43      5.40 o 
   4   7   0      211.11      203.04      4.19 o 
   5   7   0      188.30      185.17      4.92 o 
   6   7   0       73.58       69.31      3.64 o 
   7   7   0       60.84       55.78      3.43 o 
   8   7   0      149.31      158.92      9.87 o 
  -6   8   0       17.82       11.77      5.79 o 
  -5   8   0       49.14       55.81      8.17 o 
  -4   8   0      105.32      110.79      7.41 o 
  -3   8   0      119.55      130.19     12.42 o 
  -2   8   0      412.98      421.18     25.01 o 
  -1   8   0       31.53       29.73      3.92 o 
   0   8   0      843.70      834.59     16.12 o 
   1   8   0       44.58       42.61      2.55 o 
   2   8   0      213.61      207.73      5.14 o 
   3   8   0       82.02       76.21      2.88 o 
   4   8   0      220.34      212.90      5.14 o 
   5   8   0      115.09      115.28      3.97 o 
   6   8   0        3.06        1.79      1.28 o 
   7   8   0      190.70      171.23      9.02 o 
   8   8   0       13.30       12.59      6.47 o 
  -5   9   0        5.90        5.44      5.10 o 
  -4   9   0       80.71       82.64      7.27 o 
  -3   9   0        8.28        8.75      3.34 o 
  -2   9   0      273.63      275.59     27.05 o 
  -1   9   0       76.51       91.33      5.52 o 
   0   9   0      440.22      454.12     14.63 o 
   1   9   0      217.06      231.48      6.44 o 
   2   9   0       55.98       42.50      3.10 o 
   3   9   0       43.71       47.25      2.68 o 
   4   9   0        0.98        0.11      0.86 o 
   5   9   0       66.18       88.56      3.40 o 
   6   9   0        1.16        1.45      1.10 o 
   7   9   0       38.36       41.30      2.90 o 
   8   9   0        0.50        0.20      1.13 o 
  -4  10   0       26.31       26.22      6.33 o 
  -3  10   0      443.07      480.91     25.86 o 
  -2  10   0       21.16       22.71      5.35 o 
  -1  10   0      619.49      608.05     27.05 o 
   0  10   0        3.49        4.54      1.96 o 
   1  10   0     1208.70     1098.11     19.30 o 
   2  10   0      155.83      166.77      5.82 o 
   3  10   0      522.91      458.06      9.61 o 
   4  10   0      471.64      479.82     11.14 o 
   5  10   0      190.51      172.96      6.47 o 
   6  10   0      185.85      210.19      8.63 o 
   7  10   0       16.16       11.93      2.44 o 
  -3  11   0        5.78        9.57      3.20 o 
  -2  11   0      154.32      148.12      7.64 o 
  -1  11   0        0.36       -0.28      1.52 o 
   0  11   0      249.32      227.94      9.08 o 
   1  11   0        3.02        1.74      1.63 o 
   2  11   0      221.67      183.25      6.52 o 
   3  11   0       92.85       79.89     12.17 o 
   4  11   0      306.73      277.12      7.11 o 
   5  11   0      263.54      244.40      6.74 o 
   6  11   0       76.04       79.24      4.19 o 
  -2  12   0       23.51       22.99      4.17 o 
  -1  12   0       27.00       31.16      4.78 o 
   0  12   0        5.39        3.76      3.36 o 
   1  12   0      100.26      109.07      8.31 o 
   2  12   0        0.97        0.65      1.35 o 
   3  12   0       97.56      103.06      5.62 o 
   4  12   0        0.82        1.35      1.50 o 
   5  12   0      156.14      161.83      7.75 o 
   1  13   0        6.11        3.82      2.42 o 
   2  13   0       60.97       60.61      6.10 o 
   3  13   0        6.36        3.83      2.46 o 
   4  13   0       55.15       37.05     12.52 o 
  -3 -13   1       45.02       36.24     11.51 o 
  -2 -13   1        0.85        0.47      1.64 o 
  -1 -13   1       73.21       70.94      5.84 o 
  -5 -12   1        3.33        3.83      2.02 o 
  -4 -12   1      104.55      100.04     24.47 o 
  -3 -12   1        3.56        0.33      1.50 o 
  -2 -12   1       67.40       66.20      4.33 o 
  -1 -12   1       19.73       14.68      6.24 o 
   0 -12   1       74.64       80.51      5.30 o 
   1 -12   1        1.58        2.45      2.41 o 
  -6 -11   1       46.34       44.60      3.80 o 
  -5 -11   1      123.13      107.59      5.06 o 
  -4 -11   1       40.15       29.91      4.53 o 
  -3 -11   1      145.75      137.80      6.28 o 
  -2 -11   1       12.76       13.81      2.59 o 
  -1 -11   1      176.36      174.24      6.67 o 
   0 -11   1        0.08       -0.45      1.54 o 
   1 -11   1       28.80       32.05      3.65 o 
   2 -11   1        2.00        3.06      2.56 o 
   3 -11   1       45.50       44.91      7.68 o 
  -7 -10   1      288.61      290.99      7.39 o 
  -6 -10   1       88.49       78.98      3.78 o 
  -5 -10   1      340.66      335.68      7.30 o 
  -4 -10   1      575.77      542.72     11.67 o 
  -3 -10   1      182.05      165.86      5.56 o 
  -2 -10   1      646.82      602.75     12.97 o 
  -1 -10   1       43.68       37.94      4.05 o 
   0 -10   1      656.62      657.39     13.68 o 
   1 -10   1        2.67        0.71      1.56 o 
   2 -10   1      221.58      224.49      8.53 o 
   3 -10   1       41.18       52.12      4.54 o 
   4 -10   1       54.74       59.01      5.51 o 
  -8  -9   1       51.55       61.93      6.81 o 
  -7  -9   1        0.99        1.61      1.51 o 
  -6  -9   1       49.68       50.11      3.28 o 
  -5  -9   1       13.95       14.01      2.05 o 
  -4  -9   1      651.58      640.80     10.26 o 
  -3  -9   1       34.71       33.65      2.34 o 
  -2  -9   1      484.34      483.23      9.22 o 
  -1  -9   1      239.50      227.35      5.55 o 
   0  -9   1      284.64      283.51      8.34 o 
   1  -9   1      251.33      243.91      8.28 o 
   2  -9   1       40.16       37.86      3.43 o 
   3  -9   1      460.78      480.99     20.25 o 
   4  -9   1        0.78        0.07      1.35 o 
   5  -9   1       80.58       85.65      6.29 o 
  -8  -8   1       49.64       40.16      5.79 o 
  -7  -8   1      175.86      170.13      6.98 o 
  -6  -8   1       50.95       48.49      2.95 o 
  -5  -8   1      336.45      350.88      7.68 o 
  -4  -8   1       85.18       79.67      2.86 o 
  -3  -8   1      458.46      439.66      7.69 o 
  -2  -8   1       13.05        8.03      1.59 o 
  -1  -8   1      866.64      861.39     12.63 o 
   0  -8   1      150.11      162.89      4.65 o 
   1  -8   1      420.78      427.82      8.52 o 
   2  -8   1      194.14      198.92     11.91 o 
   3  -8   1      234.28      239.00      9.30 o 
   4  -8   1      177.53      207.75     14.38 o 
   5  -8   1       11.03       16.04      4.41 o 
   6  -8   1      111.12      123.85     14.80 o 
  -8  -7   1       16.81       13.27      6.13 o 
  -7  -7   1      231.72      223.49     11.06 o 
  -6  -7   1       32.08       33.62      2.09 o 
  -5  -7   1      172.83      165.20      3.80 o 
  -4  -7   1      474.75      457.27      8.90 o 
  -3  -7   1      246.06      230.99      4.59 o 
  -2  -7   1       94.82       77.26      2.54 o 
  -1  -7   1      141.43      126.72      3.33 o 
   0  -7   1      651.34      622.34     10.08 o 
   1  -7   1       20.94       22.97      3.24 o 
   2  -7   1      383.62      399.35     26.37 o 
   3  -7   1       33.87       40.84      4.16 o 
   4  -7   1      237.28      267.77     14.97 o 
   5  -7   1        2.99        5.32      2.86 o 
   6  -7   1       53.08       72.71     18.21 o 
  -9  -6   1        2.63        1.02      1.68 o 
  -8  -6   1      118.87      137.14      8.51 o 
  -7  -6   1        5.47        8.85      4.76 o 
  -6  -6   1      203.33      223.22      9.70 o 
  -5  -6   1       29.97       31.26      1.77 o 
  -4  -6   1      594.12      587.39      8.41 o 
  -3  -6   1      240.54      202.94      3.78 o 
  -2  -6   1       21.37       35.81      2.58 o 
  -1  -6   1     1109.61     1024.95     12.57 o 
   0  -6   1        7.29       11.23      1.38 o 
   1  -6   1      439.69      419.72      8.41 o 
   2  -6   1        0.70       -0.23      1.06 o 
   3  -6   1      400.11      430.91     12.18 o 
   4  -6   1       12.05       17.43      3.24 o 
   5  -6   1       11.03       16.15      3.59 o 
   6  -6   1       36.68       41.36      5.38 o 
   7  -6   1       31.92       40.84      9.53 o 
  -9  -5   1        3.43        0.38      1.75 o 
  -8  -5   1      265.05      252.27     11.28 o 
  -7  -5   1      162.89      156.69      4.47 o 
  -6  -5   1      526.94      527.14      9.39 o 
  -5  -5   1       91.97      105.98      2.51 o 
  -4  -5   1      332.87      331.07      4.08 o 
  -3  -5   1      835.90      818.37     10.01 o 
  -2  -5   1      108.57      162.73      4.35 o 
  -1  -5   1     1467.85     1423.93     16.77 o 
   0  -5   1      352.48      288.22      4.70 o 
   1  -5   1      314.16      321.19      6.24 o 
   2  -5   1       71.95       65.65      3.24 o 
   3  -5   1       91.77       84.94      4.21 o 
   4  -5   1      233.98      239.95     15.99 o 
   5  -5   1        1.72        1.91      2.27 o 
   6  -5   1      109.22      114.68     10.55 o 
   7  -5   1        9.36       10.89      5.79 o 
  -9  -4   1       38.33       -0.34      2.17 o 
  -8  -4   1      106.53      110.32      4.56 o 
  -7  -4   1      216.79      213.18      5.03 o 
  -6  -4   1      202.77      224.04      5.38 o 
  -5  -4   1       87.76       82.82      2.07 o 
  -4  -4   1     1282.45     1291.69     13.51 o 
  -3  -4   1       82.82       71.27      1.68 o 
  -2  -4   1      282.67      261.43      2.77 o 
  -1  -4   1       49.47       42.71      1.23 o 
   0  -4   1     3744.51     3582.98     52.76 o 
   1  -4   1       77.01       67.11      2.83 o 
   2  -4   1      592.78      567.90      9.38 o 
   3  -4   1      468.49      468.69     46.45 o 
   4  -4   1       60.96       66.09      4.68 o 
   5  -4   1      101.16      110.87      9.19 o 
   6  -4   1        0.21        2.38      3.06 o 
   7  -4   1      195.22      213.03     21.10 o 
   8  -4   1        0.55        0.68      3.06 o 
  -9  -3   1        0.00        0.10      1.44 o 
  -8  -3   1       53.43       63.62      2.88 o 
  -7  -3   1        1.07        0.34      0.80 o 
  -6  -3   1       17.33       18.41      1.57 o 
  -5  -3   1       47.68       40.79      3.06 o 
  -4  -3   1      106.56       86.07      1.99 o 
  -3  -3   1      161.66      130.81      1.74 o 
  -2  -3   1       89.32      101.27      1.33 o 
  -1  -3   1      172.26      148.79      1.82 o 
   0  -3   1     2129.15     2059.72     21.93 o 
   1  -3   1        5.84       12.97      1.20 o 
   2  -3   1      317.52      345.62      6.70 o 
   3  -3   1      858.21      826.59     18.38 o 
   4  -3   1      187.68      176.64      6.29 o 
   5  -3   1      197.60      214.73      9.87 o 
   6  -3   1       98.33      109.58      8.17 o 
   8  -3   1       26.55       37.09      7.83 o 
  -9  -2   1       16.83       10.14      9.87 o 
  -8  -2   1        3.02        4.26      1.32 o 
  -7  -2   1      303.02      292.22      5.42 o 
  -6  -2   1       91.14       87.16      3.18 o 
  -5  -2   1      102.30      116.47      2.39 o 
  -4  -2   1      838.63      828.34     14.80 o 
  -3  -2   1      917.34      931.00      9.30 o 
  -2  -2   1       80.98       71.29      1.07 o 
  -1  -2   1       27.28       20.40      0.79 o 
   0  -2   1     1352.86     1238.18     12.31 o 
   1  -2   1       63.04       72.70      2.20 o 
   2  -2   1       42.84       68.88      3.06 o 
   3  -2   1        0.60        6.07      2.72 o 
   4  -2   1      355.29      326.01      9.87 o 
   5  -2   1        3.78        6.13      2.72 o 
   6  -2   1       94.29       94.26      7.15 o 
   7  -2   1       36.92        0.68      3.74 o 
   8  -2   1       19.69       -0.34      2.38 o 
  -9  -1   1       93.10       93.45      6.26 o 
  -8  -1   1        8.19        5.18      2.79 o 
  -7  -1   1      518.45      521.41     11.94 o 
  -6  -1   1      128.07      133.78      4.10 o 
  -5  -1   1      359.47      450.72      6.01 o 
  -4  -1   1     1233.05     1270.75     14.42 o 
  -3  -1   1      223.32      347.49      4.05 o 
  -2  -1   1      274.44      291.50      3.37 o 
  -1  -1   1      518.67      546.47      4.29 o 
   1  -1   1      272.72      282.12      6.30 o 
   2  -1   1      467.32      483.02     18.89 o 
   3  -1   1      689.34      603.69     12.59 o 
   4  -1   1       44.91       44.24      3.40 o 
   5  -1   1       50.14       48.32      7.15 o 
   6  -1   1       42.84       47.30      5.44 o 
   7  -1   1      171.45      166.84      4.83 o 
   8  -1   1        0.42        2.45      2.28 o 
   9  -1   1        3.67        3.57      2.89 o 
  -9   0   1       29.75       15.79     12.42 o 
  -8   0   1      465.67      421.68      9.39 o 
  -7   0   1      437.61      422.23      7.62 o 
  -6   0   1     1230.51     1229.20     19.46 o 
  -5   0   1     1703.14     1809.04     46.62 o 
  -4   0   1     4082.95     4272.82     98.69 o 
  -3   0   1    10569.78    12325.38    336.90 o 
  -2   0   1     5206.96     5577.54    123.87 o 
  -1   0   1     8229.88    10546.39    198.06 o 
   1   0   1     7019.86     9405.93    207.58 o 
   3   0   1     3653.75     3499.32     77.59 o 
   4   0   1      604.20      580.89     13.61 o 
   5   0   1       98.16      109.28      1.93 o 
   6   0   1       42.04       45.48      1.47 o 
   7   0   1        6.96        8.83      0.81 o 
   8   0   1       45.90       48.98     31.82 o 
   9   0   1        0.32        0.50      2.06 o 
  -8   1   1      117.76      106.67      4.05 o 
  -7   1   1      364.27      368.33     18.55 o 
  -6   1   1      291.41      302.87     11.23 o 
  -5   1   1      269.06      278.37      9.19 o 
  -4   1   1      733.39      777.25     17.02 o 
  -3   1   1     1790.69     1660.68     68.23 o 
  -2   1   1     1332.31     1272.40     23.31 o 
  -1   1   1      399.08      388.14      4.33 o 
   1   1   1      114.36      127.63      4.25 o 
   2   1   1     2559.38     2412.56    103.79 o 
   3   1   1      175.65      189.03      2.36 o 
   4   1   1     3245.01     3603.08    149.90 o 
   5   1   1      222.95      241.81      3.01 o 
   6   1   1      239.84      254.19      3.30 o 
   7   1   1      354.98      335.41     11.98 o 
   8   1   1       28.39       20.36     15.48 o 
   9   1   1       30.84       24.33     18.55 o 
  -8   2   1       14.09       17.61      3.06 o 
  -7   2   1       23.11       15.31      7.15 o 
  -6   2   1      170.78      177.64      8.85 o 
  -5   2   1        1.43        3.06      2.04 o 
  -4   2   1      605.55      605.38     11.69 o 
  -3   2   1       31.09       35.24      2.32 o 
  -2   2   1      127.71      132.38      2.89 o 
  -1   2   1      788.89      748.89     10.89 o 
   0   2   1     2770.46     2298.98     47.81 o 
   1   2   1      330.49      308.03      5.27 o 
   2   2   1     1851.30     1750.18     17.54 o 
   3   2   1     1090.09     1100.24     11.80 o 
   4   2   1      841.07      926.06     11.14 o 
   5   2   1      113.80      159.80      2.55 o 
   6   2   1        4.36        6.58      2.11 o 
   7   2   1      290.25      274.33      9.70 o 
   8   2   1       40.42       60.21      4.93 o 
   9   2   1       24.01       21.19     15.31 o 
  -8   3   1       46.61       48.66      8.17 o 
  -7   3   1      166.90      165.05     16.67 o 
  -6   3   1      225.99      231.75     10.89 o 
  -5   3   1      180.26      195.49      6.00 o 
  -4   3   1      130.95      139.48      6.97 o 
  -3   3   1     1442.01     1602.91     38.11 o 
  -2   3   1      288.46      272.81      5.72 o 
  -1   3   1     1120.92     1132.42     19.57 o 
   0   3   1      993.55      953.84     13.22 o 
   1   3   1     4976.88     4400.92     65.32 o 
   2   3   1       47.29       38.64      0.99 o 
   3   3   1     1406.53     1441.17     15.03 o 
   4   3   1      871.32      916.96      9.96 o 
   5   3   1      138.42      159.94      5.79 o 
   6   3   1      354.60      378.42     11.57 o 
   7   3   1       28.64       26.76      3.13 o 
   8   3   1      287.80      297.40      9.50 o 
   9   3   1        0.27        0.34      1.44 o 
  -8   4   1        1.79        6.13      5.10 o 
  -7   4   1      281.71      301.51     23.82 o 
  -6   4   1       49.26       63.30      7.49 o 
  -5   4   1      174.47      171.04      6.48 o 
  -4   4   1      432.99      484.12     10.45 o 
  -3   4   1      776.07      768.43     13.47 o 
  -2   4   1     1604.56     1649.91     30.29 o 
  -1   4   1      285.29      283.00      6.04 o 
   0   4   1     5320.47     4794.51     76.28 o 
   1   4   1       45.40       72.01      2.17 o 
   2   4   1      668.11      696.31     10.12 o 
   3   4   1       17.97        8.55      0.90 o 
   4   4   1     1474.95     1463.14     17.30 o 
   5   4   1       21.78       24.58      1.24 o 
   6   4   1      136.73      159.26      7.15 o 
   7   4   1      177.28      188.53      9.19 o 
   8   4   1       70.79       78.42      5.17 o 
   9   4   1       20.74        0.13      1.55 o 
  -7   5   1       15.65       20.76      6.81 o 
  -6   5   1      370.29      337.77     32.84 o 
  -5   5   1      129.51      134.43      6.48 o 
  -4   5   1      637.29      602.24     13.21 o 
  -3   5   1     1278.47     1341.44     23.57 o 
  -2   5   1     1042.15      964.93     17.82 o 
  -1   5   1     3418.39     3364.87     74.70 o 
   0   5   1     2007.61     1991.74     31.35 o 
   1   5   1     7120.99     6726.37    118.44 o 
   2   5   1       56.41       83.91      3.14 o 
   3   5   1     2853.06     2870.63     36.14 o 
   4   5   1      324.79      337.48      5.30 o 
   5   5   1     1024.10      987.62     12.99 o 
   6   5   1      315.38      332.02     12.93 o 
   7   5   1      493.65      485.61     22.12 o 
   8   5   1      165.08      162.66      9.87 o 
   9   5   1       22.23        1.05      2.32 o 
  -7   6   1       15.21       20.76      7.49 o 
  -6   6   1        7.01        8.17      4.08 o 
  -5   6   1        1.67        2.88      2.28 o 
  -4   6   1       78.06       79.77      6.17 o 
  -3   6   1      389.44      342.85     23.14 o 
  -2   6   1       54.07       64.06      4.78 o 
  -1   6   1      146.98      118.16      5.35 o 
   0   6   1       31.34       34.79      2.41 o 
   1   6   1      464.11      456.92      8.34 o 
   2   6   1       61.14       56.81      3.23 o 
   3   6   1       44.45       37.83      1.75 o 
   4   6   1     1276.85     1221.73     16.10 o 
   5   6   1       26.10       26.36      1.78 o 
   6   6   1      130.13      136.61      3.54 o 
   7   6   1        2.46        4.42      2.72 o 
   8   6   1      108.25      108.22      8.51 o 
   9   6   1        9.81       -0.20      1.79 o 
  -6   7   1       77.41       90.43     10.21 o 
  -5   7   1        6.53        6.75      3.10 o 
  -4   7   1      158.86      158.54      8.84 o 
  -3   7   1       43.60       56.33      8.68 o 
  -2   7   1      291.31      286.46     14.12 o 
  -1   7   1        0.66       -0.19      1.36 o 
   0   7   1      589.94      605.41     11.79 o 
   1   7   1       23.70       30.85      2.93 o 
   2   7   1      259.64      243.87      5.76 o 
   3   7   1      107.52      103.69      3.26 o 
   4   7   1      607.68      598.51      9.28 o 
   5   7   1      298.34      305.84      5.46 o 
   6   7   1       29.69       36.79      2.55 o 
   7   7   1      332.16      308.84     14.29 o 
   8   7   1        3.64        0.68      2.38 o 
   9   7   1       45.73        0.00      2.04 o 
  -6   8   1       37.30       44.10      6.78 o 
  -5   8   1       59.41       64.16      6.69 o 
  -4   8   1        6.28        8.28      3.34 o 
  -3   8   1      270.14      293.57     21.61 o 
  -2   8   1        0.65        0.45      1.55 o 
  -1   8   1       56.85       65.00      6.81 o 
   0   8   1       33.77       34.57      4.02 o 
   1   8   1      175.60      158.86      6.48 o 
   2   8   1      167.13      185.94      5.64 o 
   3   8   1       36.50       29.55      2.33 o 
   4   8   1      114.07      110.46      3.44 o 
   5   8   1      129.18      138.71      6.69 o 
   6   8   1        5.61        5.04      1.37 o 
   7   8   1       28.83       32.38      2.34 o 
   8   8   1       63.68       67.38      7.49 o 
  -5   9   1       52.74       50.02      9.19 o 
  -4   9   1        1.01        3.06      2.86 o 
  -3   9   1      184.78      185.11     22.12 o 
  -2   9   1       64.73       75.45      6.83 o 
  -1   9   1        1.11        1.35      3.00 o 
   0   9   1      367.84      404.80     18.21 o 
   1   9   1        0.97        0.34      1.36 o 
   2   9   1      353.06      373.13      8.17 o 
   3   9   1       72.98       74.84      3.67 o 
   4   9   1      286.30      288.37      6.13 o 
   5   9   1       77.92       81.54      3.44 o 
   6   9   1        2.67        3.27      1.40 o 
   7   9   1       99.78      101.19      4.60 o 
   8   9   1       40.58       22.78     15.65 o 
  -4  10   1       70.79       75.48      7.90 o 
  -3  10   1       30.69       30.30      6.61 o 
  -2  10   1      289.42      300.48     13.44 o 
  -1  10   1        1.38        5.21      2.76 o 
   0  10   1      421.83      428.56     15.82 o 
   1  10   1      140.52      159.35      6.85 o 
   2  10   1      194.72      180.95      6.24 o 
   3  10   1      196.09      198.86      7.18 o 
   4  10   1       88.25       82.12      4.34 o 
   5  10   1      253.19      256.37      6.52 o 
   6  10   1        0.02        1.20      1.30 o 
   7  10   1       90.64       95.25      5.16 o 
  -3  11   1      142.96      142.22     10.21 o 
  -2  11   1        0.02        3.24      3.71 o 
  -1  11   1      184.42      180.99      9.13 o 
   0  11   1       33.72       29.11     10.70 o 
   1  11   1      579.35      552.83     13.02 o 
   2  11   1      136.60      126.91      5.08 o 
   3  11   1      258.67      232.69      7.45 o 
   4  11   1      257.80      240.35      7.12 o 
   5  11   1       90.27       86.74      4.44 o 
   6  11   1      200.42      197.53      7.18 o 
   7  11   1        0.33        2.28      1.98 o 
  -2  12   1       40.58       38.93     14.57 o 
  -1  12   1        1.61        0.17      1.68 o 
   0  12   1       51.13       61.65      5.10 o 
   1  12   1       28.31       33.70      5.06 o 
   2  12   1       53.13       50.02      4.89 o 
   3  12   1        1.16        1.70      2.45 o 
   4  12   1      115.51      114.75      6.83 o 
   5  12   1       13.32        9.94      2.42 o 
   6  12   1       48.17       53.30      5.40 o 
   0  13   1       11.12       10.28      3.74 o 
   1  13   1       90.69       92.27      6.15 o 
   2  13   1        0.72        1.10      2.27 o 
   3  13   1       43.85       29.23     11.72 o 
   4  13   1        0.00        1.23      1.60 o 
  -5 -12   2       62.44       66.53      4.32 o 
  -4 -12   2        0.76        0.68      1.28 o 
  -3 -12   2       33.47       32.93      3.90 o 
  -2 -12   2        2.34        2.39      1.97 o 
  -1 -12   2       58.75       60.97      4.95 o 
   0 -12   2       13.21       14.90      3.47 o 
   1 -12   2       41.40       42.22      4.51 o 
  -6 -11   2       29.12       30.40      2.91 o 
  -5 -11   2       27.02       27.36      2.85 o 
  -4 -11   2      142.02      145.46      4.94 o 
  -3 -11   2        0.10        0.36      0.94 o 
  -2 -11   2       70.52       65.97      3.97 o 
  -1 -11   2       10.43       14.92      2.51 o 
   0 -11   2      111.47      119.77      8.31 o 
   1 -11   2        1.74        0.87      1.50 o 
   2 -11   2       62.44       69.21      5.90 o 
   3 -11   2       26.70       33.31      5.03 o 
  -7 -10   2       15.09        9.31      3.90 o 
  -6 -10   2       92.42       97.89      4.56 o 
  -5 -10   2       85.59       95.32      4.34 o 
  -4 -10   2      163.48      161.92      5.07 o 
  -3 -10   2      161.54      172.34      4.85 o 
  -2 -10   2       14.44       12.93      2.29 o 
  -1 -10   2      309.74      331.31      9.12 o 
   0 -10   2        1.79        2.09      1.43 o 
   1 -10   2       90.78      106.32      7.58 o 
   2 -10   2        0.33        1.53      1.63 o 
   3 -10   2       86.18       98.60      6.04 o 
   4 -10   2        1.05        2.27      1.97 o 
  -7  -9   2      253.25      253.29      9.12 o 
  -6  -9   2       13.98       12.09      2.35 o 
  -5  -9   2      285.40      282.46      5.98 o 
  -4  -9   2       52.92       56.46      3.52 o 
  -3  -9   2      369.83      354.17      7.00 o 
  -2  -9   2      221.79      224.66      6.56 o 
  -1  -9   2      427.18      406.02      8.27 o 
   0  -9   2      625.52      629.32     10.92 o 
   1  -9   2       70.19       78.33      3.92 o 
   2  -9   2      251.64      253.43      8.64 o 
   3  -9   2        3.98        1.63      1.85 o 
   4  -9   2      120.26      126.03      7.00 o 
   5  -9   2       12.72        9.89      3.08 o 
  -8  -8   2       66.57       66.70      6.13 o 
  -7  -8   2       52.23       59.41      3.85 o 
  -6  -8   2       78.74       79.84      3.18 o 
  -5  -8   2        4.39        6.87      1.37 o 
  -4  -8   2      690.94      669.31      9.88 o 
  -3  -8   2        0.01        0.31      0.82 o 
  -2  -8   2      476.85      438.43      7.70 o 
  -1  -8   2       39.28       43.41      3.74 o 
   0  -8   2      673.54      662.52     12.44 o 
   1  -8   2      103.71      109.96      4.10 o 
   2  -8   2      142.84      162.43      8.45 o 
   3  -8   2      380.95      404.63     20.30 o 
   4  -8   2        8.63        8.88      2.26 o 
   5  -8   2       77.33       84.70      4.86 o 
   6  -8   2        0.79        0.82      1.55 o 
  -8  -7   2       97.39      104.47      7.49 o 
  -7  -7   2      126.11      131.02     10.21 o 
  -6  -7   2       62.93       68.23      3.37 o 
  -5  -7   2      189.16      178.51      4.21 o 
  -4  -7   2       51.68       47.01      2.16 o 
  -3  -7   2      530.90      471.14      7.30 o 
  -2  -7   2        0.68        0.85      0.77 o 
  -1  -7   2      740.85      695.18     10.22 o 
   0  -7   2       21.51       20.62      2.01 o 
   1  -7   2      173.27      167.12      4.37 o 
   2  -7   2       43.22       51.86      4.20 o 
   3  -7   2      206.14      198.67      5.53 o 
   4  -7   2      215.92      246.08      9.39 o 
   5  -7   2       28.65       27.50      2.92 o 
   6  -7   2      139.89      149.24      7.49 o 
  -8  -6   2        0.79        0.60      1.08 o 
  -7  -6   2      195.80      192.41      5.52 o 
  -6  -6   2       25.98       28.29      2.18 o 
  -5  -6   2      165.57      164.95      3.00 o 
  -4  -6   2      643.61      645.84      7.77 o 
  -3  -6   2      594.56      561.55      7.63 o 
  -2  -6   2      184.28      160.08      2.87 o 
  -1  -6   2      261.84      248.48      5.65 o 
   0  -6   2      655.13      669.65     10.27 o 
   1  -6   2        0.32        3.79      1.20 o 
   2  -6   2      234.22      247.45      5.10 o 
   3  -6   2       19.65       31.04      3.34 o 
   4  -6   2      348.34      377.36     16.33 o 
   5  -6   2        0.26        0.28      0.82 o 
   6  -6   2      105.55      111.10      8.68 o 
   7  -6   2       39.66       38.76      8.00 o 
  -9  -5   2       11.30       18.93      3.71 o 
  -8  -5   2       88.79       88.11      3.92 o 
  -7  -5   2       11.15        6.52      1.30 o 
  -6  -5   2      349.92      345.86      7.85 o 
  -5  -5   2       11.19       19.49      1.56 o 
  -4  -5   2     1778.20     1686.13     18.10 o 
  -3  -5   2      422.86      456.18      5.45 o 
  -2  -5   2      347.81      333.76      4.74 o 
  -1  -5   2     2069.26     2004.67     23.67 o 
   0  -5   2      452.45      447.14      6.21 o 
   1  -5   2     1964.06     1940.76     24.58 o 
   2  -5   2        1.13       -0.44      1.10 o 
   3  -5   2     1688.23     1656.40     30.63 o 
   4  -5   2       21.20       23.37      3.10 o 
   5  -5   2      201.39      201.40      9.53 o 
   6  -5   2       18.66        9.66     10.55 o 
   7  -5   2      141.34      124.64     11.06 o 
  -9  -4   2        1.37        0.10      1.49 o 
  -8  -4   2       54.44       56.58      2.90 o 
  -7  -4   2       78.81       72.34      3.54 o 
  -6  -4   2       82.13       74.66      2.34 o 
  -5  -4   2       55.85       56.16      2.77 o 
  -4  -4   2      260.50      245.44      3.64 o 
  -3  -4   2     1144.46     1075.50     10.59 o 
  -2  -4   2      299.30      310.04      3.22 o 
  -1  -4   2     1329.87     1196.81     16.80 o 
   0  -4   2      291.64      308.07      6.07 o 
   1  -4   2      755.21      793.22      9.58 o 
   2  -4   2      599.30      521.02      9.15 o 
   3  -4   2      889.40      930.44     15.64 o 
   4  -4   2      752.98      737.58     16.02 o 
   5  -4   2       58.20       78.61      7.15 o 
   6  -4   2      166.14      174.91     11.23 o 
   7  -4   2        3.41        1.52      0.98 o 
   8  -4   2       47.85       51.73     15.31 o 
  -9  -3   2        5.31        2.98      3.91 o 
  -8  -3   2       17.51       16.84      2.37 o 
  -7  -3   2      217.74      221.59      4.51 o 
  -6  -3   2       91.74       93.19      3.76 o 
  -5  -3   2      121.30      144.01      3.27 o 
  -4  -3   2      323.63      295.91      4.69 o 
  -3  -3   2      348.62      403.27      4.02 o 
  -2  -3   2        3.96        4.77      0.40 o 
  -1  -3   2        2.55        6.09      0.53 o 
   0  -3   2     5693.72     5488.88     60.91 o 
   1  -3   2       16.15        8.36      0.79 o 
   2  -3   2     1336.63     1262.36     19.05 o 
   3  -3   2      132.50       98.40      3.48 o 
   4  -3   2      484.60      473.07      9.50 o 
   5  -3   2       94.35       98.01      7.15 o 
   6  -3   2       18.13       23.48      4.76 o 
   7  -3   2      272.18      256.31     19.40 o 
  -9  -2   2        2.53       -0.34      1.44 o 
  -8  -2   2       67.31       76.50      3.08 o 
  -7  -2   2       20.62       23.67      1.89 o 
  -6  -2   2      132.62      151.98      3.70 o 
  -5  -2   2       34.20       40.23      2.26 o 
  -4  -2   2      283.97      321.77      4.29 o 
  -3  -2   2       78.01       44.37      1.31 o 
  -2  -2   2        5.88        6.00      0.64 o 
  -1  -2   2       33.80       40.37      0.74 o 
   0  -2   2     2105.23     2079.39     18.22 o 
   1  -2   2       30.94       49.33      1.20 o 
   2  -2   2      989.57     1046.73     15.63 o 
   3  -2   2      509.32      430.22     21.27 o 
   4  -2   2      118.83      120.81      5.79 o 
   5  -2   2       63.29       84.05      6.13 o 
   6  -2   2        0.35        0.68      2.04 o 
   7  -2   2      143.19      101.04     25.35 o 
   8  -2   2       27.52       15.70     12.59 o 
  -9  -1   2        6.46        4.25      5.27 o 
  -8  -1   2       16.65       15.05      5.31 o 
  -7  -1   2      300.02      299.57      6.40 o 
  -6  -1   2        2.39        3.11      1.31 o 
  -5  -1   2      212.78      239.13      3.81 o 
  -4  -1   2      124.46      124.70      3.19 o 
  -3  -1   2     1367.86     1306.04     16.48 o 
  -2  -1   2     1412.44     1468.02     14.30 o 
  -1  -1   2        3.64        3.88      1.36 o 
   0  -1   2     5881.09     7357.19    246.08 o 
   1  -1   2      161.98      139.21      2.32 o 
   2  -1   2        4.78        6.50      1.19 o 
   3  -1   2       76.35       41.86      2.72 o 
   4  -1   2      381.98      393.73     14.29 o 
   5  -1   2       30.99       37.43      4.08 o 
   6  -1   2      127.31      130.34     11.91 o 
   7  -1   2       44.97       42.31      1.26 o 
   8  -1   2       84.59       89.62      6.37 o 
   9  -1   2        1.94        1.72      3.23 o 
  -9   0   2       60.51       69.42      8.51 o 
  -8   0   2        2.42        3.11      1.75 o 
  -7   0   2      388.36      376.16      6.89 o 
  -6   0   2       20.54       21.80      2.41 o 
  -5   0   2       52.00       59.89      6.13 o 
  -4   0   2      395.35      359.36      8.51 o 
  -3   0   2        3.71        6.13      1.36 o 
  -2   0   2      603.90      528.76      8.68 o 
  -1   0   2      211.12      206.57      2.41 o 
   0   0   2     2513.77     3175.05     37.78 o 
   1   0   2      618.97      580.22      9.53 o 
   2   0   2     1302.82     1500.39     21.10 o 
   3   0   2     1835.06     2209.87    247.74 o 
   4   0   2        1.62        2.38      2.38 o 
   5   0   2      413.49      455.45      5.50 o 
   6   0   2        0.27        1.46      1.39 o 
   7   0   2      356.42      353.16     11.77 o 
   8   0   2        1.11        1.19      1.93 o 
   9   0   2       16.46       14.55     10.21 o 
  -8   1   2       38.92       47.63      8.10 o 
  -7   1   2       29.79       32.04      2.58 o 
  -6   1   2      128.98      138.84      7.15 o 
  -5   1   2      129.80      140.54      6.13 o 
  -4   1   2      251.03      232.97      8.17 o 
  -3   1   2     1274.61     1296.16     17.80 o 
  -2   1   2        7.15        5.62      1.20 o 
  -1   1   2       29.62       33.52      0.96 o 
   0   1   2       67.80       68.91      0.96 o 
   1   1   2      753.08      720.66      7.70 o 
   2   1   2      986.93     1040.96     16.33 o 
   3   1   2      459.80      551.63     13.27 o 
   4   1   2     1551.10     1600.44     34.03 o 
   5   1   2        2.72       10.06      1.68 o 
   6   1   2      277.25      295.83      7.82 o 
   7   1   2       28.70       36.36      4.59 o 
   8   1   2      114.03      125.77      6.74 o 
   9   1   2        0.15       -0.68      3.13 o 
  -8   2   2       21.57       14.38      8.17 o 
  -7   2   2      141.49      156.54      9.53 o 
  -6   2   2       66.05       66.70      5.79 o 
  -5   2   2       48.44       68.06      5.10 o 
  -4   2   2       11.95        8.81      1.55 o 
  -3   2   2     1776.57     1931.09     28.39 o 
  -2   2   2        8.99        3.83      0.82 o 
  -1   2   2     1845.76     1734.93     41.69 o 
   0   2   2      580.36      545.26      7.15 o 
   1   2   2     1652.61     1633.42     20.09 o 
   2   2   2      276.20      269.25      4.33 o 
   3   2   2       16.99       29.23      0.73 o 
   4   2   2     4373.89     4500.83    105.49 o 
   5   2   2        8.30       11.57      2.38 o 
   6   2   2      706.61      763.30     26.20 o 
   7   2   2       80.16       86.63      5.05 o 
   8   2   2      178.52      176.40      7.82 o 
   9   2   2       21.50       20.41     16.50 o 
  -8   3   2       36.41       -1.02      5.10 o 
  -7   3   2       43.37       48.32      6.81 o 
  -6   3   2      422.47      452.94     16.33 o 
  -5   3   2       19.38       19.18      3.08 o 
  -4   3   2     1247.25     1290.40     23.82 o 
  -3   3   2       17.64       27.82      2.17 o 
  -2   3   2      662.79      651.75      9.74 o 
  -1   3   2      237.51      266.49      7.32 o 
   0   3   2      669.65      670.29      9.81 o 
   1   3   2     3137.76     2898.46     40.66 o 
   2   3   2        3.28        3.24      0.72 o 
   3   3   2     1795.07     1664.42     18.19 o 
   4   3   2      548.77      478.76      5.45 o 
   5   3   2      379.42      381.14     10.55 o 
   6   3   2        2.10        3.74      2.04 o 
   7   3   2      403.86      376.03     13.95 o 
   8   3   2       24.44       18.45     12.76 o 
   9   3   2       37.26       24.77     18.04 o 
  -7   4   2       31.08       37.09      7.15 o 
  -6   4   2      301.61      302.28     15.14 o 
  -5   4   2      102.76      104.17      5.04 o 
  -4   4   2      412.10      409.46      9.53 o 
  -3   4   2     1492.30     1410.25     25.14 o 
  -2   4   2      126.43      125.23      4.47 o 
  -1   4   2     1424.25     1276.23     34.20 o 
   0   4   2       61.77       41.02      1.93 o 
   1   4   2     4642.80     4478.57     70.02 o 
   2   4   2      268.69      255.93      4.33 o 
   3   4   2     1736.40     1636.64     18.79 o 
   4   4   2      972.85      938.19     10.61 o 
   5   4   2      538.64      509.64      6.19 o 
   6   4   2      185.93      191.93     12.25 o 
   7   4   2      126.86      131.36      8.17 o 
   8   4   2      238.56      254.69      8.89 o 
   9   4   2        0.00        0.34      1.55 o 
  -7   5   2      154.70      177.64     13.95 o 
  -6   5   2       55.19       59.45      7.49 o 
  -5   5   2      185.61      173.30      7.07 o 
  -4   5   2      248.99      243.62      7.55 o 
  -3   5   2      923.91      869.46     34.37 o 
  -2   5   2      724.31      651.77     22.80 o 
  -1   5   2        8.63        7.34      1.68 o 
   0   5   2     2951.43     2720.39     41.99 o 
   1   5   2       34.95       33.16      2.03 o 
   2   5   2     1397.41     1422.08     20.57 o 
   3   5   2      167.80      180.93      3.05 o 
   4   5   2     1423.53     1369.52     21.06 o 
   5   5   2      114.23      116.11      2.48 o 
   6   5   2        1.61        1.12      0.63 o 
   7   5   2      202.26      208.26     15.31 o 
   8   5   2       13.87       14.63      4.42 o 
   9   5   2       33.80        0.48      1.79 o 
  -7   6   2        7.08        5.10      8.51 o 
  -6   6   2      115.16      116.95     11.06 o 
  -5   6   2       21.61       22.88      3.83 o 
  -4   6   2      103.52      115.20      7.17 o 
  -3   6   2        9.76       13.01      2.76 o 
  -2   6   2      377.92      382.94     12.93 o 
  -1   6   2       20.51       17.95      2.41 o 
   0   6   2     1885.48     1792.36     28.51 o 
   1   6   2      662.33      672.96     11.06 o 
   2   6   2     1122.69     1054.99     17.54 o 
   3   6   2      411.42      389.86      6.06 o 
   4   6   2      212.84      205.37      3.90 o 
   5   6   2      607.62      626.03      8.65 o 
   6   6   2       20.73       22.88      1.52 o 
   7   6   2      442.96      448.18     15.99 o 
   8   6   2       54.05        0.00      2.72 o 
   9   6   2       48.33       -0.68      4.42 o 
  -6   7   2       25.77       26.52      5.23 o 
  -5   7   2       41.40       52.60      6.56 o 
  -4   7   2        0.14        3.20      2.83 o 
  -3   7   2      318.48      355.01     28.07 o 
  -2   7   2        2.76        2.45      2.32 o 
  -1   7   2       88.68       97.50      4.81 o 
   0   7   2       17.19       15.84      2.41 o 
   1   7   2      665.31      647.62     11.89 o 
   2   7   2       37.35       38.04      2.76 o 
   3   7   2      117.24      112.59      3.56 o 
   4   7   2      458.36      454.64      7.16 o 
   5   7   2       45.26       52.51      2.30 o 
   6   7   2      124.75      145.09      6.23 o 
   7   7   2        8.43        4.63      1.72 o 
   8   7   2      270.56      285.51     13.95 o 
   9   7   2       19.12        0.00      3.40 o 
  -5   8   2       15.96       19.34      4.65 o 
  -4   8   2       36.31       54.06      5.62 o 
  -3   8   2       29.61       37.88      6.47 o 
  -2   8   2      208.02      239.21     13.95 o 
  -1   8   2        8.97       11.49      3.24 o 
   0   8   2      348.26      363.59     13.27 o 
   1   8   2        1.09        1.53      1.44 o 
   2   8   2       62.64       55.75      3.59 o 
   3   8   2       12.93        7.91      1.50 o 
   4   8   2      168.02      154.24      5.28 o 
   5   8   2      192.46      189.96      5.22 o 
   6   8   2       14.04       14.76      1.80 o 
   7   8   2      237.20      234.75      6.96 o 
   8   8   2       41.27       45.26      6.81 o 
  -5   9   2       20.08       28.25      7.49 o 
  -4   9   2       12.92       15.66      6.13 o 
  -3   9   2      157.91      176.53      9.21 o 
  -2   9   2       56.46       68.06      8.51 o 
  -1   9   2      193.82      206.21     11.91 o 
   0   9   2        0.93        3.40      2.17 o 
   1   9   2      391.84      410.08     11.96 o 
   2   9   2      139.01      131.88      5.52 o 
   3   9   2      107.76      110.57      3.97 o 
   4   9   2      137.95      133.61      4.94 o 
   5   9   2      185.89      192.10      6.06 o 
   6   9   2       41.55       39.32      3.23 o 
   7   9   2       35.20       39.25      5.80 o 
   8   9   2       61.47       56.56      3.74 o 
  -4  10   2        0.21       -0.76      4.25 o 
  -3  10   2      155.99      169.97     11.40 o 
  -2  10   2       22.07       20.92      5.07 o 
  -1  10   2       85.78       90.68      7.62 o 
   0  10   2      168.31      172.95     11.57 o 
   1  10   2      172.33      190.45      7.83 o 
   2  10   2      361.72      348.44      9.97 o 
   3  10   2        0.53        1.86      1.77 o 
   4  10   2      503.24      486.70      9.59 o 
   5  10   2       15.61       13.85      2.25 o 
   6  10   2      140.42      139.48      4.95 o 
   7  10   2       35.55       31.29      2.86 o 
  -3  11   2        0.21        0.41      2.28 o 
  -2  11   2      145.78      160.00      9.59 o 
  -1  11   2       11.47       12.72      3.83 o 
   0  11   2      118.56      121.99      7.83 o 
   1  11   2       75.74       71.98      5.78 o 
   2  11   2       82.48       80.67      4.99 o 
   3  11   2      205.50      198.96      7.18 o 
   4  11   2       95.36      104.69      4.83 o 
   5  11   2      247.92      236.91      6.95 o 
   6  11   2        1.33        3.72      2.06 o 
   7  11   2       70.69       68.80      6.00 o 
  -2  12   2       11.22       16.55      6.13 o 
  -1  12   2       17.03       17.95      5.60 o 
   0  12   2        0.01        0.38      2.63 o 
   1  12   2      132.87      136.21      7.05 o 
   2  12   2        2.59        0.67      1.50 o 
   3  12   2       77.95       74.83      5.36 o 
   4  12   2       11.51       10.57      2.54 o 
   5  12   2       94.02       85.57      4.93 o 
   6  12   2       38.24       36.41      3.69 o 
   0  13   2       35.79       38.88      5.61 o 
   1  13   2       11.87       13.04      3.54 o 
   2  13   2       52.61       50.30      5.14 o 
   3  13   2        1.07        0.65      1.92 o 
   4  13   2       58.10       48.06      5.13 o 
  -4 -12   3       99.06      103.97      4.64 o 
  -3 -12   3        0.44        2.92      1.89 o 
  -2 -12   3      100.36      100.63      5.97 o 
  -1 -12   3        2.46        2.96      2.60 o 
   0 -12   3       91.96       97.45      5.92 o 
   1 -12   3        1.32        4.62      2.40 o 
  -6 -11   3       21.15       17.91      2.65 o 
  -5 -11   3      110.44      116.53      5.07 o 
  -4 -11   3       25.87       25.96      2.97 o 
  -3 -11   3      139.72      153.11      5.61 o 
  -2 -11   3       15.79       15.76      2.29 o 
  -1 -11   3      194.20      207.30      6.34 o 
   0 -11   3        1.78        1.01      1.69 o 
   1 -11   3       98.48      113.56      8.37 o 
   2 -11   3        7.71        5.92      3.34 o 
  -6 -10   3       16.98       18.89      2.15 o 
  -5 -10   3       85.42       91.29      4.51 o 
  -4 -10   3      213.43      218.65      5.99 o 
  -3 -10   3       67.93       66.70      3.13 o 
  -2 -10   3      121.96      127.81      4.18 o 
  -1 -10   3       20.75       19.10      2.52 o 
   0 -10   3      174.83      180.30      6.16 o 
   1 -10   3        0.20       -1.67      2.09 o 
   2 -10   3       72.14       77.53      6.99 o 
   3 -10   3       24.46       28.05      4.60 o 
   4 -10   3       43.69       48.80      5.21 o 
  -7  -9   3        3.68        4.53      1.88 o 
  -6  -9   3      121.75      127.95      4.03 o 
  -5  -9   3       34.19       38.32      2.72 o 
  -4  -9   3      421.04      439.37      8.67 o 
  -3  -9   3      100.83      105.56      4.12 o 
  -2  -9   3      106.71      115.54      4.00 o 
  -1  -9   3      354.71      355.76      7.48 o 
   0  -9   3       20.67       23.12      2.39 o 
   1  -9   3      316.41      323.51      7.45 o 
   2  -9   3        0.50       -0.39      1.22 o 
   3  -9   3      322.81      327.12     10.56 o 
   4  -9   3        5.92        5.97      2.61 o 
   5  -9   3       43.81       41.30      5.23 o 
  -8  -8   3       18.52       14.79      2.52 o 
  -7  -8   3      197.60      199.76      8.51 o 
  -6  -8   3       12.16       11.59      3.06 o 
  -5  -8   3      159.35      163.54      4.33 o 
  -4  -8   3        8.39       10.91      1.33 o 
  -3  -8   3      263.64      273.21      4.93 o 
  -2  -8   3       79.48       70.11      2.64 o 
  -1  -8   3      288.98      303.69      9.11 o 
   0  -8   3      449.22      444.35      9.36 o 
   1  -8   3       59.59       66.07      3.19 o 
   2  -8   3      204.65      223.31      6.57 o 
   3  -8   3       10.25        7.52      3.24 o 
   4  -8   3      133.22      152.02      8.72 o 
   5  -8   3        1.37        1.21      1.75 o 
  -8  -7   3       44.08       27.76     22.63 o 
  -7  -7   3       41.97       37.99      3.00 o 
  -6  -7   3       97.51      103.68      3.71 o 
  -5  -7   3        3.40        2.04      1.02 o 
  -4  -7   3      468.65      470.79      8.71 o 
  -3  -7   3        0.51        0.44      0.70 o 
  -2  -7   3      115.93      104.61      2.69 o 
  -1  -7   3       62.32       60.21      2.26 o 
   0  -7   3      850.54      844.96     11.96 o 
   1  -7   3       59.41       63.42      3.08 o 
   2  -7   3      540.58      545.72     12.66 o 
   3  -7   3      103.17      114.10      4.28 o 
   4  -7   3      271.88      267.54      8.44 o 
   5  -7   3       15.15       16.87      2.52 o 
   6  -7   3       76.35       71.23      7.15 o 
  -8  -6   3      153.87      161.04      5.08 o 
  -7  -6   3       33.92       31.91      2.38 o 
  -6  -6   3      233.46      233.02      5.72 o 
  -5  -6   3      101.50      103.81      3.40 o 
  -4  -6   3      238.34      221.71      3.56 o 
  -3  -6   3     1020.53     1009.57     10.78 o 
  -2  -6   3       12.90       13.04      2.18 o 
  -1  -6   3     1940.73     1896.08     23.96 o 
   0  -6   3        6.28       11.52      1.30 o 
   1  -6   3      918.41      914.99     12.30 o 
   2  -6   3       36.74       37.63      2.97 o 
   3  -6   3      669.05      667.05     16.70 o 
   4  -6   3      255.43      261.05      6.09 o 
   5  -6   3      129.12      135.89      4.64 o 
   6  -6   3      167.63      168.48     12.42 o 
   7  -6   3       75.60       84.39     12.59 o 
  -8  -5   3        2.81        5.28      1.62 o 
  -7  -5   3      327.76      320.14      6.44 o 
  -6  -5   3       17.06       14.65      2.04 o 
  -5  -5   3      310.38      327.31      5.76 o 
  -4  -5   3      487.06      462.67      5.61 o 
  -3  -5   3     1373.64     1352.12     18.86 o 
  -2  -5   3      699.61      692.87      7.11 o 
  -1  -5   3      894.66      839.46      9.35 o 
   0  -5   3     2284.32     2316.87     29.33 o 
   1  -5   3      121.75      135.64      3.30 o 
   2  -5   3      487.58      458.12      7.47 o 
   3  -5   3        6.22       10.64      1.63 o 
   4  -5   3      445.42      430.94      8.29 o 
   5  -5   3        1.98        0.91      1.22 o 
   6  -5   3      135.09      131.17      5.96 o 
   7  -5   3       39.26       52.07      9.87 o 
  -8  -4   3       95.50      105.73      4.11 o 
  -7  -4   3      104.08      107.54      3.27 o 
  -6  -4   3      341.05      367.02      8.30 o 
  -5  -4   3       10.37       17.67      2.72 o 
  -4  -4   3     1818.50     1849.71     23.87 o 
  -3  -4   3      123.26      114.00      1.84 o 
  -2  -4   3     2197.19     2229.10     26.88 o 
  -1  -4   3      906.56      907.14      8.74 o 
   0  -4   3     5459.64     5290.11     61.17 o 
   1  -4   3     1274.07     1271.75     15.01 o 
   2  -4   3      285.44      314.27      4.68 o 
   3  -4   3     2001.08     1927.57     27.70 o 
   4  -4   3        0.43        0.95      0.95 o 
   5  -4   3      567.98      554.35     11.91 o 
   6  -4   3        7.94        8.54      1.65 o 
   7  -4   3      313.85      296.45     10.38 o 
   8  -4   3       14.32       10.89      6.13 o 
  -9  -3   3        1.01        4.67      4.08 o 
  -8  -3   3       23.59       28.93      2.25 o 
  -7  -3   3       39.89       42.27      4.39 o 
  -6  -3   3       22.77       28.24      1.57 o 
  -5  -3   3       80.83       94.56      2.74 o 
  -4  -3   3      177.09      189.05      4.78 o 
  -3  -3   3     1512.00     1461.06     16.53 o 
  -2  -3   3      521.71      520.44      4.87 o 
  -1  -3   3      554.20      493.11      6.68 o 
   0  -3   3      160.82      179.89      2.05 o 
   1  -3   3      409.20      385.65      5.49 o 
   2  -3   3       44.37       38.40      1.40 o 
   3  -3   3     1133.86     1108.73     16.76 o 
   4  -3   3      500.53      514.17     11.40 o 
   5  -3   3      171.96      179.13      3.99 o 
   6  -3   3       98.21      109.67      6.30 o 
   7  -3   3       29.40       24.03     13.27 o 
   8  -3   3       43.91        2.38      4.08 o 
  -9  -2   3       10.18        1.36      2.38 o 
  -8  -2   3        0.11        1.26      1.66 o 
  -7  -2   3      274.39      285.62      5.98 o 
  -6  -2   3       28.84       39.18      3.14 o 
  -5  -2   3      152.50      162.21      3.01 o 
  -4  -2   3      187.56      202.08      3.11 o 
  -3  -2   3      866.25      837.03      8.51 o 
  -2  -2   3        9.46        9.90      1.77 o 
  -1  -2   3       30.54       28.77      0.54 o 
   0  -2   3     2093.59     1941.88     17.05 o 
   1  -2   3       11.54       23.64      1.57 o 
   2  -2   3      285.14      282.30      4.57 o 
   3  -2   3      178.74      200.93      7.15 o 
   4  -2   3     1530.63     1516.29     21.16 o 
   5  -2   3      148.80      186.41      4.93 o 
   6  -2   3      294.39      306.90     14.46 o 
   7  -2   3      258.64      246.85     16.50 o 
   8  -2   3       54.33       41.76     28.25 o 
  -8  -1   3       26.37       21.82      6.81 o 
  -7  -1   3       28.21       29.98      2.05 o 
  -6  -1   3      140.97      135.35      4.10 o 
  -5  -1   3        0.06        1.25      0.59 o 
  -4  -1   3      566.68      543.38     13.10 o 
  -3  -1   3        1.38        0.51      0.51 o 
  -2  -1   3       10.16        6.02      0.61 o 
  -1  -1   3     1263.38     1263.20     22.46 o 
   0  -1   3       46.45       47.13      0.93 o 
   1  -1   3       36.18       37.47      0.89 o 
   2  -1   3       43.93       47.88      2.06 o 
   3  -1   3      597.11      595.81     11.57 o 
   4  -1   3      177.28      169.89      2.77 o 
   5  -1   3       50.60       71.12      1.67 o 
   6  -1   3       16.35        9.23      8.68 o 
   7  -1   3      166.59      164.01      7.58 o 
   8  -1   3       28.59       14.37     16.50 o 
   9  -1   3       16.65        7.23      7.83 o 
  -8   0   3        6.11        7.38      2.51 o 
  -7   0   3      259.53      246.21      5.46 o 
  -6   0   3       62.61       63.84      2.94 o 
  -5   0   3      396.36      433.86     13.61 o 
  -4   0   3       59.28       47.64      4.42 o 
  -3   0   3     2086.27     2148.32     41.18 o 
  -2   0   3      543.30      567.50      6.59 o 
  -1   0   3      281.93      285.09      3.40 o 
   0   0   3     5523.45     6863.20    147.01 o 
   1   0   3     2089.56     2125.00     26.31 o 
   2   0   3      938.36      974.50     11.14 o 
   3   0   3      610.88      660.53     13.61 o 
   4   0   3     1086.09     1169.96     18.05 o 
   5   0   3        0.98        0.17      1.87 o 
   6   0   3      152.47      170.59      7.36 o 
   7   0   3        4.84        2.40      2.58 o 
   8   0   3      130.37      134.46      7.45 o 
   9   0   3        1.77        4.08      3.74 o 
  -8   1   3        2.36        0.99      2.06 o 
  -7   1   3       89.61      100.55      4.33 o 
  -6   1   3        9.78       14.29      3.06 o 
  -5   1   3        1.52        2.72      1.70 o 
  -4   1   3       56.58       69.12      4.59 o 
  -3   1   3      171.56      170.60      5.44 o 
  -2   1   3      181.07      195.38      3.96 o 
  -1   1   3        0.55        0.95      0.57 o 
   0   1   3     4766.80     4951.17    140.37 o 
   1   1   3       25.64       14.76      1.36 o 
   2   1   3      624.86      620.40      9.14 o 
   3   1   3       56.14       53.77      2.72 o 
   4   1   3     1409.91     1428.25     30.63 o 
   5   1   3       33.27       41.18      6.13 o 
   6   1   3       79.30       83.93      5.15 o 
   7   1   3      210.30      194.71      8.55 o 
   8   1   3       21.31       14.92     12.42 o 
   9   1   3       29.21       23.19     18.38 o 
  -8   2   3       37.62        0.34      2.38 o 
  -7   2   3        0.17        0.68      2.04 o 
  -6   2   3      393.10      409.72     14.29 o 
  -5   2   3       60.14       64.46      3.34 o 
  -4   2   3      512.67      534.50      9.38 o 
  -3   2   3      961.43      972.16     14.19 o 
  -2   2   3      108.15       98.19      2.41 o 
  -1   2   3     3358.53     3004.04     48.15 o 
   0   2   3      987.85      907.02     11.07 o 
   1   2   3    10314.55    11144.58    206.03 o 
   2   2   3      157.70      137.41      7.49 o 
   3   2   3     2460.36     2279.68     46.28 o 
   4   2   3      202.65      207.92      9.53 o 
   5   2   3      352.31      343.02     10.21 o 
   6   2   3      333.19      344.04     12.25 o 
   7   2   3      230.82      223.83      7.82 o 
   8   2   3      209.79      234.31      9.26 o 
   9   2   3        2.10       -0.15      2.01 o 
  -8   3   3        4.13        0.34      2.72 o 
  -7   3   3      123.94      128.63      9.87 o 
  -6   3   3       14.13       18.72      4.42 o 
  -5   3   3       39.19       40.65      4.42 o 
  -4   3   3      111.10      104.35      8.85 o 
  -3   3   3      960.39      901.05     14.43 o 
  -2   3   3      666.68      576.99      9.73 o 
  -1   3   3      429.52      356.12      5.65 o 
   0   3   3      384.89      378.35      6.29 o 
   1   3   3     1554.81     1569.47     29.61 o 
   2   3   3       65.22       69.96      4.76 o 
   3   3   3      186.81      176.81      3.61 o 
   4   3   3     1339.43     1187.91     13.16 o 
   5   3   3       79.39       80.65      7.83 o 
   6   3   3      205.29      198.74      8.85 o 
   7   3   3       10.12        6.47      3.40 o 
   8   3   3      179.05      172.34      7.58 o 
   9   3   3        0.66        2.04      3.85 o 
  -7   4   3       67.54        1.02      4.76 o 
  -6   4   3      230.95      213.34     16.67 o 
  -5   4   3       10.36       11.43      3.08 o 
  -4   4   3      853.82      805.93     20.25 o 
  -3   4   3       15.44       22.30      2.41 o 
  -2   4   3     2107.48     1863.77     45.60 o 
  -1   4   3      303.88      309.10      5.79 o 
   0   4   3     3015.28     2794.27     51.39 o 
   1   4   3      972.87     1077.07     14.91 o 
   2   4   3      139.93      127.10      3.13 o 
   3   4   3      909.69      913.42     14.34 o 
   4   4   3      418.58      391.08      5.19 o 
   5   4   3      689.37      702.55     14.96 o 
   6   4   3        0.27        1.02      1.70 o 
   7   4   3      549.93      532.57     18.38 o 
   8   4   3        2.62        4.76      3.40 o 
   9   4   3       61.94       54.91     33.18 o 
  -7   5   3        2.01        4.76      7.49 o 
  -6   5   3      131.53      131.06     13.10 o 
  -5   5   3       31.95       31.16      4.42 o 
  -4   5   3       97.84      101.82      6.11 o 
  -3   5   3      760.75      722.85     33.69 o 
  -2   5   3      364.09      345.25     13.10 o 
  -1   5   3      662.15      614.48     20.76 o 
   0   5   3      321.15      295.10      6.74 o 
   1   5   3     1736.02     1605.42     23.70 o 
   2   5   3      122.68      132.37      4.15 o 
   3   5   3      473.84      424.21      7.58 o 
   4   5   3      595.40      621.26      7.84 o 
   5   5   3      583.54      622.53      8.54 o 
   6   5   3       83.74       87.55      2.77 o 
   7   5   3      239.67      265.44     18.04 o 
   8   5   3      111.61      103.79     13.95 o 
   9   5   3       12.44        3.74      4.76 o 
  -6   6   3        1.11        0.54      2.04 o 
  -5   6   3      137.48      146.83     12.25 o 
  -4   6   3       35.71       33.62      3.83 o 
  -3   6   3      967.44      963.43     52.07 o 
  -2   6   3      130.63      139.89      7.83 o 
  -1   6   3      315.21      304.17      8.62 o 
   0   6   3     1072.16     1012.52     16.84 o 
   1   6   3      330.39      316.67      6.72 o 
   2   6   3     2134.28     1951.93     30.67 o 
   3   6   3        6.75        6.21      1.55 o 
   4   6   3     2919.88     2916.99     41.78 o 
   5   6   3       64.68       63.24      2.70 o 
   6   6   3      307.02      340.51      7.33 o 
   7   6   3      199.76      197.03     10.89 o 
   8   6   3      234.43      236.85     19.74 o 
   9   6   3       78.60       82.69     15.31 o 
  -6   7   3       84.54      101.36      8.68 o 
  -5   7   3        1.31        2.33      2.94 o 
  -4   7   3       94.50      119.54     12.25 o 
  -3   7   3        0.06        1.65      2.20 o 
  -2   7   3      337.01      372.23      9.97 o 
  -1   7   3       54.97       58.12      4.84 o 
   0   7   3      554.05      572.12     11.78 o 
   1   7   3      571.38      521.22     10.58 o 
   2   7   3      356.49      372.61      9.37 o 
   3   7   3      741.95      714.78     14.71 o 
   4   7   3      395.06      410.65      6.86 o 
   5   7   3     1038.38     1049.15     28.40 o 
   6   7   3       16.75       18.16      2.10 o 
   7   7   3      408.97      388.03     16.74 o 
   8   7   3        1.83        2.38      3.40 o 
   9   7   3       46.96        0.00      3.74 o 
  -5   8   3       75.76      105.31     14.80 o 
  -4   8   3        0.68        0.34      1.93 o 
  -3   8   3      253.32      280.91     15.65 o 
  -2   8   3        5.11        5.90      2.52 o 
  -1   8   3       90.59       93.77      7.15 o 
   0   8   3      214.63      210.74      7.21 o 
   1   8   3      675.10      693.33     15.98 o 
   2   8   3      388.27      397.82     11.40 o 
   3   8   3      347.57      367.27      8.76 o 
   4   8   3      366.60      348.75      6.75 o 
   5   8   3      344.41      345.05      7.46 o 
   6   8   3      133.90      132.47      5.08 o 
   7   8   3       35.99       33.73      3.36 o 
   8   8   3      311.01      329.75     16.67 o 
  -5   9   3       27.88       26.20     11.91 o 
  -4   9   3       13.51       15.49      4.41 o 
  -3   9   3       51.98       58.45      6.86 o 
  -2   9   3      172.99      173.06      8.28 o 
  -1   9   3        2.12        4.76      2.41 o 
   0   9   3      424.95      433.56     17.36 o 
   1   9   3        8.44        9.97      2.76 o 
   2   9   3      346.00      366.00     11.07 o 
   3   9   3       16.68       15.54      2.76 o 
   4   9   3      353.22      339.83      8.74 o 
   5   9   3       97.23       96.59      4.15 o 
   6   9   3       72.83       79.31      4.25 o 
   7   9   3      118.42      116.50      4.87 o 
   8   9   3      114.19       98.29     52.24 o 
  -4  10   3       33.72       42.96      7.74 o 
  -3  10   3       37.72       39.50      5.86 o 
  -2  10   3      135.07      145.36     10.89 o 
  -1  10   3      145.97      156.63      8.17 o 
   0  10   3       75.46       75.83      7.11 o 
   1  10   3      442.70      447.44     12.39 o 
   2  10   3       13.68       12.50      3.55 o 
   3  10   3      248.03      231.94      8.04 o 
   4  10   3        0.05        1.15      1.30 o 
   5  10   3      233.20      230.71      6.91 o 
   6  10   3       32.61       40.86      3.45 o 
   7  10   3       51.51       60.35      3.90 o 
  -3  11   3       50.07       58.74      7.31 o 
  -2  11   3       10.63        9.04      3.96 o 
  -1  11   3       67.50       74.62      8.43 o 
   0  11   3       41.29       42.00      5.41 o 
   1  11   3      249.83      275.10     15.39 o 
   2  11   3       76.06       67.42      5.52 o 
   3  11   3       18.76       14.72      3.03 o 
   4  11   3      175.10      177.58      6.18 o 
   5  11   3        2.17        0.85      1.31 o 
   6  11   3      135.57      151.98      6.97 o 
   7  11   3        7.38        8.89      2.30 o 
  -1  12   3        0.81        1.36      2.65 o 
   0  12   3       41.37       44.48      6.96 o 
   1  12   3        2.35        1.91      2.72 o 
   2  12   3       51.28       39.68     12.87 o 
   3  12   3       46.12       49.92      4.80 o 
   4  12   3       70.41       62.77      4.92 o 
   5  12   3       91.42       97.02      6.89 o 
   6  12   3        8.70        9.64      2.55 o 
   1  13   3       83.03      104.94     26.54 o 
   2  13   3        3.38        3.85      2.30 o 
   3  13   3       33.75       25.10      4.34 o 
   4  13   3       22.88       21.32      4.01 o 
  -3 -12   4       30.55       32.47      4.31 o 
  -2 -12   4        0.33        1.53      2.41 o 
  -1 -12   4       37.22       42.32      4.20 o 
   0 -12   4       22.14       16.46      3.66 o 
  -5 -11   4       80.58       91.20      4.37 o 
  -4 -11   4      242.98      271.44      7.21 o 
  -3 -11   4       41.39       46.22      3.50 o 
  -2 -11   4      234.67      243.87      6.27 o 
  -1 -11   4        3.94        6.15      1.95 o 
   0 -11   4      308.38      332.16      9.34 o 
   1 -11   4        0.68        2.08      1.89 o 
   2 -11   4      167.62      175.64      8.07 o 
  -6 -10   4       47.64       54.02      4.13 o 
  -5 -10   4       71.98       82.40      3.24 o 
  -4 -10   4       38.42       38.20      5.51 o 
  -3 -10   4      154.28      162.14      4.98 o 
  -2 -10   4        0.10        0.82      1.09 o 
  -1 -10   4      250.23      262.30      7.60 o 
   0 -10   4       11.97       12.07      2.23 o 
   1 -10   4       93.82      108.25      5.40 o 
   2 -10   4        6.50        7.93      2.34 o 
   3 -10   4       64.90       78.83      5.14 o 
  -7  -9   4      130.64      143.27      9.87 o 
  -6  -9   4        0.12       -1.52      1.79 o 
  -5  -9   4      106.70      104.44      4.01 o 
  -4  -9   4      128.80      131.39      4.09 o 
  -3  -9   4      240.25      245.74      5.04 o 
  -2  -9   4      152.51      147.66      4.50 o 
  -1  -9   4      228.01      226.70      7.34 o 
   0  -9   4      357.87      367.91      7.40 o 
   1  -9   4       29.46       27.84      3.67 o 
   2  -9   4      153.39      164.02      5.65 o 
   3  -9   4        5.39        6.84      2.37 o 
   4  -9   4      116.43      123.94      5.80 o 
  -7  -8   4        0.36        0.00      1.02 o 
  -6  -8   4       31.14       33.81      2.87 o 
  -5  -8   4       19.70       20.86      2.27 o 
  -4  -8   4      149.05      162.35      3.97 o 
  -3  -8   4       49.09       53.39      2.35 o 
  -2  -8   4        3.59        4.25      0.99 o 
  -1  -8   4       76.32       84.17      2.82 o 
   0  -8   4        9.02       15.12      2.40 o 
   1  -8   4       39.03       46.76      2.80 o 
   2  -8   4       14.59       14.64      2.26 o 
   3  -8   4       70.05       69.75      4.28 o 
   4  -8   4       43.56       41.29      4.47 o 
   5  -8   4        0.82        3.18      2.30 o 
  -8  -7   4      144.60      141.18      4.39 o 
  -7  -7   4       50.74       51.48      2.49 o 
  -6  -7   4      251.41      246.41      5.76 o 
  -5  -7   4       94.73      102.84      3.37 o 
  -4  -7   4      432.99      418.91      5.48 o 
  -3  -7   4      650.98      668.96      8.81 o 
  -2  -7   4      728.92      716.54      9.81 o 
  -1  -7   4      847.20      847.11     11.13 o 
   0  -7   4      444.30      418.32      7.50 o 
   1  -7   4      565.39      574.63      9.85 o 
   2  -7   4      192.08      197.32      5.54 o 
   3  -7   4      616.48      594.78     16.03 o 
   4  -7   4        1.25        0.15      1.28 o 
   5  -7   4      236.36      216.20     17.87 o 
   6  -7   4        0.91        3.40      1.98 o 
  -8  -6   4       89.66       87.56      4.56 o 
  -7  -6   4      279.72      290.37      5.54 o 
  -6  -6   4      524.77      554.49     11.25 o 
  -5  -6   4      221.12      251.60      5.45 o 
  -4  -6   4     1813.38     1825.79     20.63 o 
  -3  -6   4      271.08      271.45      3.46 o 
  -2  -6   4     1374.81     1375.21     14.86 o 
  -1  -6   4        0.75        1.45      0.78 o 
   0  -6   4     2955.08     2824.98     38.01 o 
   1  -6   4      128.00      114.11      3.66 o 
   2  -6   4     1321.69     1311.24     18.18 o 
   3  -6   4      140.72      130.04      4.42 o 
   4  -6   4      790.05      822.94     25.61 o 
   5  -6   4       42.65       45.73      3.91 o 
   6  -6   4      216.49      207.90     12.76 o 
   7  -6   4      105.95       99.03     21.10 o 
  -8  -5   4      125.31      126.72      4.58 o 
  -7  -5   4        9.67        7.29      1.37 o 
  -6  -5   4      301.37      307.00      4.98 o 
  -5  -5   4       63.62       63.02      3.10 o 
  -4  -5   4      670.71      674.47      8.71 o 
  -3  -5   4      736.51      714.17      7.31 o 
  -2  -5   4      135.09      139.66      2.39 o 
  -1  -5   4     1325.61     1292.89     13.12 o 
   0  -5   4      118.61       97.68      2.65 o 
   1  -5   4     1130.84     1142.08     14.80 o 
   2  -5   4       16.84       15.66      1.55 o 
   3  -5   4      997.78      979.18     16.71 o 
   4  -5   4       63.31       69.66      3.81 o 
   5  -5   4      157.18      182.98     10.21 o 
   6  -5   4       35.38       36.75      2.82 o 
   7  -5   4       95.22       98.01     19.40 o 
  -8  -4   4        1.31        3.40      1.30 o 
  -7  -4   4      349.79      340.11      6.12 o 
  -6  -4   4        3.51        2.21      0.87 o 
  -5  -4   4      409.87      445.74      5.86 o 
  -4  -4   4       68.77       59.94      1.71 o 
  -3  -4   4     1485.52     1463.60     17.18 o 
  -2  -4   4      438.29      440.01      5.27 o 
  -1  -4   4      426.67      413.85      4.05 o 
   0  -4   4     3328.44     3328.79     37.24 o 
   1  -4   4      238.39      231.65      3.44 o 
   2  -4   4     1199.21     1209.26     14.77 o 
   3  -4   4      103.86       84.99      2.78 o 
   4  -4   4      697.53      709.10     15.31 o 
   5  -4   4       19.81       22.57      2.21 o 
   6  -4   4      100.49      103.71      4.68 o 
   7  -4   4       58.71       56.15     14.29 o 
  -8  -3   4       25.06       31.25      3.04 o 
  -7  -3   4      273.21      268.58      6.51 o 
  -6  -3   4       85.69       90.01      3.79 o 
  -5  -3   4      149.68      149.00      3.14 o 
  -4  -3   4      359.98      351.43      4.51 o 
  -3  -3   4       76.44       70.35      1.29 o 
  -2  -3   4      394.79      349.65      3.76 o 
  -1  -3   4        1.58        2.13      0.52 o 
   0  -3   4     3614.37     3546.45     36.69 o 
   1  -3   4        9.82        5.98      0.70 o 
   2  -3   4      454.88      451.71      7.65 o 
   3  -3   4      231.03      230.15      4.47 o 
   4  -3   4      244.33      244.87      5.72 o 
   5  -3   4      106.50      119.24      4.42 o 
   6  -3   4       15.44       17.83      1.88 o 
   7  -3   4      145.56      158.58     18.38 o 
   8  -3   4        0.11       -3.13      3.13 o 
  -8  -2   4       82.03       91.99      4.69 o 
  -7  -2   4       32.60       35.53      3.64 o 
  -6  -2   4      247.20      242.15      4.76 o 
  -5  -2   4      202.61      231.71      4.02 o 
  -4  -2   4      515.50      494.87      6.09 o 
  -3  -2   4     2059.17     2097.63     23.18 o 
  -2  -2   4      319.89      292.85      3.56 o 
  -1  -2   4     1854.95     1980.01     30.12 o 
   0  -2   4      588.46      696.03      6.80 o 
   1  -2   4     3994.69     4053.29     50.04 o 
   2  -2   4      292.45      288.09      5.89 o 
   3  -2   4     2759.57     3031.28     46.11 o 
   4  -2   4       28.42       37.26      2.55 o 
   5  -2   4      604.71      632.63    105.49 o 
   6  -2   4       38.84       48.37      1.33 o 
   7  -2   4      327.47      305.36     12.91 o 
   8  -2   4       61.96       80.83      7.10 o 
  -8  -1   4        0.54       -0.34      1.20 o 
  -7  -1   4      279.09      279.72      5.75 o 
  -6  -1   4        0.78        0.21      0.66 o 
  -5  -1   4      128.84      138.30      2.91 o 
  -4  -1   4      175.28      231.65      8.51 o 
  -3  -1   4     1273.92     1270.94     17.35 o 
  -2  -1   4     1717.84     1893.59     23.95 o 
  -1  -1   4      840.54      825.23     15.65 o 
   0  -1   4     6408.03     7273.80    587.55 o 
   1  -1   4      807.48      764.66      6.37 o 
   2  -1   4      991.69     1131.16     11.94 o 
   3  -1   4       26.55       28.42      0.96 o 
   4  -1   4     2731.33     2929.44     43.78 o 
   5  -1   4      155.37      165.01      2.55 o 
   6  -1   4      738.13      792.13     17.08 o 
   7  -1   4      150.88      173.09     12.15 o 
   8  -1   4      221.77      233.23     10.47 o 
  -8   0   4       20.64       11.01      7.32 o 
  -7   0   4       23.93       26.16      2.20 o 
  -6   0   4      139.16      137.50      4.33 o 
  -5   0   4       49.28       45.60      2.52 o 
  -4   0   4      604.49      628.20     12.93 o 
  -3   0   4       37.47       35.32      1.31 o 
  -2   0   4      834.91      860.51      9.73 o 
  -1   0   4        1.16        1.88      0.34 o 
   0   0   4     1846.48     1766.39     24.92 o 
   1   0   4      733.33      739.75      7.21 o 
   2   0   4        7.39       10.11      0.96 o 
   3   0   4     1132.10     1052.13     12.46 o 
   4   0   4      184.75      174.12      4.57 o 
   5   0   4      275.98      261.82      6.74 o 
   6   0   4       15.73       13.84      3.19 o 
   7   0   4      241.67      250.00      9.02 o 
   8   0   4        3.41        1.54      2.28 o 
   9   0   4       16.65       17.50     13.78 o 
  -8   1   4       12.69        8.26      8.34 o 
  -7   1   4       55.90       54.39      4.50 o 
  -6   1   4      197.50      204.52      8.51 o 
  -5   1   4      110.03      122.85      5.79 o 
  -4   1   4      295.25      307.90     14.46 o 
  -3   1   4     1480.89     1433.30     20.59 o 
  -2   1   4      210.03      245.17      4.76 o 
  -1   1   4      847.89      758.30      8.54 o 
   0   1   4       54.26       48.32      1.36 o 
   1   1   4     3005.01     3079.61     41.99 o 
   2   1   4      118.67      114.07      3.57 o 
   3   1   4     1215.71     1107.28     12.59 o 
   4   1   4     1471.83     1332.96     28.93 o 
   5   1   4      317.27      278.37      9.53 o 
   6   1   4      319.17      340.82      8.90 o 
   7   1   4       86.64       87.96      5.53 o 
   8   1   4      231.06      242.92     11.64 o 
   9   1   4        0.03        1.69      3.91 o 
  -8   2   4        2.23        0.68      2.38 o 
  -7   2   4       91.18       95.96      7.83 o 
  -6   2   4       45.62       50.02      5.10 o 
  -5   2   4       16.56       17.27      2.55 o 
  -4   2   4      264.74      225.89      7.21 o 
  -3   2   4      642.46      615.65     10.38 o 
  -2   2   4       97.62       44.73      2.01 o 
  -1   2   4        7.29       19.76      1.68 o 
   0   2   4      111.89      106.11      2.32 o 
   1   2   4      333.68      316.49      5.10 o 
   2   2   4       10.65       27.63      4.93 o 
   3   2   4      307.24      299.23      5.17 o 
   4   2   4     1028.93      885.46     19.40 o 
   5   2   4       66.03       74.87      7.83 o 
   6   2   4        3.10        4.76      2.72 o 
   7   2   4      159.42      156.46      6.85 o 
   8   2   4        1.09        1.94      2.58 o 
   9   2   4       41.44       34.07     23.99 o 
  -7   3   4       14.58        0.00      2.72 o 
  -6   3   4      300.72      301.17     18.38 o 
  -5   3   4       12.61       15.85      3.74 o 
  -4   3   4      372.59      361.21      8.83 o 
  -3   3   4       24.75       34.95      2.83 o 
  -2   3   4      193.63      166.28      3.85 o 
  -1   3   4       59.10       75.91      4.93 o 
   0   3   4      465.93      454.77      8.04 o 
   1   3   4      207.93      162.32      3.45 o 
   2   3   4      245.80      217.64      4.58 o 
   3   3   4        7.47       17.47      2.21 o 
   4   3   4      281.70      270.22      3.14 o 
   5   3   4        3.54        7.15      2.38 o 
   7   3   4       55.14       49.00      9.53 o 
   8   3   4       14.08        8.05     10.38 o 
   9   3   4        1.75        0.21      2.01 o 
  -7   4   4       79.67       76.57      8.85 o 
  -6   4   4       98.87      102.36      5.62 o 
  -5   4   4      155.80      149.16      8.76 o 
  -4   4   4       19.42       20.88      2.52 o 
  -3   4   4     1153.36     1145.17     52.92 o 
  -2   4   4        1.55        3.32      1.44 o 
  -1   4   4      357.52      346.77      6.26 o 
   0   4   4      242.30      201.26      4.84 o 
   1   4   4     2098.71     1910.83     27.54 o 
   2   4   4      147.59      107.25      3.00 o 
   3   4   4      592.72      571.50      9.13 o 
   4   4   4      496.45      502.65     10.12 o 
   5   4   4      362.06      396.65      7.97 o 
   6   4   4       16.57       25.18      4.08 o 
   7   4   4       69.55       75.89     11.23 o 
   8   4   4      168.41      166.07     17.70 o 
   9   4   4        6.29        0.99      2.72 o 
  -7   5   4       76.35       94.60     10.89 o 
  -6   5   4       95.21       92.94      6.81 o 
  -5   5   4      109.64      120.19      7.66 o 
  -4   5   4      206.56      212.99     10.38 o 
  -3   5   4      222.18      223.60     14.12 o 
  -2   5   4      950.57      994.37     34.71 o 
  -1   5   4      112.43      111.85      6.47 o 
   0   5   4     3199.35     2847.98     46.45 o 
   1   5   4      204.15      198.53      5.20 o 
   2   5   4     1512.28     1395.27     21.05 o 
   3   5   4      249.33      222.36      6.04 o 
   4   5   4      886.89      879.28     15.04 o 
   5   5   4      455.00      432.76      6.16 o 
   6   5   4       11.62       13.16      1.18 o 
   7   5   4      421.53      419.93     16.67 o 
   8   5   4       69.87       58.19     12.25 o 
   9   5   4       71.31       75.21     15.31 o 
  -6   6   4      129.66      136.98     26.20 o 
  -5   6   4       17.42       19.34      4.65 o 
  -4   6   4       79.14       90.89      6.22 o 
  -3   6   4      348.55      366.68     26.71 o 
  -2   6   4      392.37      401.04     11.01 o 
  -1   6   4      818.66      775.31     14.32 o 
   0   6   4      542.72      532.65     10.34 o 
   1   6   4     2402.34     2308.84     39.44 o 
   2   6   4       22.46       34.55      2.52 o 
   3   6   4     1051.03     1020.09     18.51 o 
   4   6   4      123.81      112.69      5.25 o 
   5   6   4     1158.69     1123.65     15.55 o 
   6   6   4      155.88      149.05      3.07 o 
   7   6   4      320.27      320.56     14.29 o 
   8   6   4      203.94      212.69     12.93 o 
   9   6   4       24.72       18.38     10.21 o 
  -6   7   4        3.61        3.50      3.62 o 
  -5   7   4      106.14      121.30     14.97 o 
  -4   7   4       17.62       15.54      3.48 o 
  -3   7   4      442.41      456.98     27.56 o 
  -2   7   4      135.08      122.20      6.80 o 
  -1   7   4      204.03      190.21      7.47 o 
   0   7   4      375.59      372.18     10.19 o 
   1   7   4      624.98      648.70     14.04 o 
   2   7   4      360.27      389.39      8.65 o 
   3   7   4        5.59       10.11      2.40 o 
   4   7   4      574.08      568.11     11.89 o 
   5   7   4       23.93       24.64      2.40 o 
   6   7   4       41.73       44.80      3.64 o 
   7   7   4       95.66       86.97      4.77 o 
   8   7   4       66.61       67.72      8.51 o 
   9   7   4       25.27       22.80     11.23 o 
  -5   8   4       32.26       36.50      5.72 o 
  -4   8   4      106.44      123.00     11.40 o 
  -3   8   4       70.84       91.26      7.40 o 
  -2   8   4      691.04      683.45     26.54 o 
  -1   8   4       88.67       87.21      6.48 o 
   0   8   4      961.87      952.84     20.08 o 
   1   8   4      139.71      141.38      7.17 o 
   2   8   4      841.17      830.00     16.21 o 
   3   8   4       21.27       20.24      3.00 o 
   4   8   4     1226.37     1221.38     23.33 o 
   5   8   4       63.36       77.82      3.50 o 
   6   8   4      590.44      598.77     10.05 o 
   7   8   4       20.61       27.88      2.16 o 
   8   8   4      276.23      276.32     15.99 o 
  -4   9   4       55.03       66.46      6.93 o 
  -3   9   4      356.83      368.72     15.52 o 
  -2   9   4      124.89      126.91      7.34 o 
  -1   9   4      522.97      523.01     15.82 o 
   0   9   4        0.66        0.00      1.20 o 
   1   9   4     1375.63     1347.96     29.06 o 
   2   9   4       93.76       91.36      5.28 o 
   3   9   4      818.08      792.20     16.95 o 
   4   9   4      171.45      173.44      6.97 o 
   5   9   4      747.79      751.82     13.61 o 
   6   9   4      144.53      139.16      5.50 o 
   7   9   4      173.81      164.82     10.72 o 
   8   9   4      242.24      242.81     11.07 o 
  -4  10   4       12.00       13.65      4.89 o 
  -3  10   4       92.71      101.14     12.55 o 
  -2  10   4       59.95       70.93      6.61 o 
  -1  10   4       62.71       65.93      6.02 o 
   0  10   4      128.23      135.09      7.34 o 
   1  10   4      131.88      137.81      7.49 o 
   2  10   4      267.03      262.26      9.13 o 
   3  10   4        0.14        0.00      1.20 o 
   4  10   4      417.34      426.10     10.99 o 
   5  10   4        1.24        1.23      1.27 o 
   6  10   4      151.97      161.84      5.42 o 
   7  10   4        9.86        8.84      2.88 o 
  -3  11   4        4.51        4.97      3.83 o 
  -2  11   4      103.93      119.11     12.59 o 
  -1  11   4       49.37       58.17      6.37 o 
   0  11   4       38.77       43.96      5.53 o 
   1  11   4      241.18      253.13     10.34 o 
   2  11   4       46.38       51.46      5.28 o 
   3  11   4      292.29      295.70     10.69 o 
   4  11   4       21.07       18.47      3.14 o 
   5  11   4      303.57      305.92      9.39 o 
   6  11   4       20.16       16.41      2.93 o 
   7  11   4       96.08       94.93      4.76 o 
  -1  12   4       24.25       28.34      5.65 o 
   0  12   4        3.49        1.87      2.89 o 
   1  12   4      110.96      122.37      8.30 o 
   2  12   4        6.04        5.44      3.13 o 
   3  12   4       26.34       22.44      5.86 o 
   4  12   4       25.59       24.91      4.01 o 
   5  12   4       56.58       56.82      4.54 o 
   6  12   4       36.30       30.62      3.87 o 
   1  13   4        1.21        2.38      3.59 o 
   2  13   4      180.63      216.35     17.17 o 
   3  13   4       24.95       21.11      3.90 o 
   4  13   4      149.28      155.29      7.56 o 
  -4 -11   5       24.31       30.63      7.49 o 
  -3 -11   5      166.36      164.53      4.72 o 
  -2 -11   5        2.99        7.13      1.78 o 
  -1 -11   5      166.73      165.75      8.34 o 
   0 -11   5       22.54       17.75      2.66 o 
   1 -11   5       60.04       64.01      4.44 o 
  -5 -10   5       20.74       22.12      6.13 o 
  -4 -10   5      271.35      286.55      7.94 o 
  -3 -10   5        8.58        9.13      2.23 o 
  -2 -10   5      171.28      186.51      6.34 o 
  -1 -10   5        9.13        7.22      1.73 o 
   0 -10   5      258.55      278.11      6.97 o 
   1 -10   5       56.97       53.26      4.62 o 
   2 -10   5      125.47      137.24      5.85 o 
   3 -10   5       87.88       92.68      5.42 o 
  -6  -9   5       86.80       87.80     13.61 o 
  -5  -9   5       12.41       11.04      1.59 o 
  -4  -9   5      157.36      159.55      3.63 o 
  -3  -9   5       81.22       93.71      2.72 o 
  -2  -9   5       31.94       40.20      2.99 o 
  -1  -9   5      238.82      235.93      5.77 o 
   0  -9   5       10.25        8.43      1.83 o 
   1  -9   5      198.32      201.26      6.90 o 
   2  -9   5        0.62       -0.26      1.04 o 
   3  -9   5      158.62      168.50      6.22 o 
   4  -9   5       20.90       24.51      3.37 o 
  -7  -8   5       25.43       33.35      5.79 o 
  -6  -8   5        1.31        3.06      2.17 o 
  -5  -8   5        1.93        4.44      1.29 o 
  -4  -8   5       43.40       48.37      1.76 o 
  -3  -8   5       24.67       33.80      1.91 o 
  -2  -8   5       38.38       41.33      1.81 o 
  -1  -8   5       12.46       12.02      1.99 o 
   0  -8   5      230.99      247.33      5.10 o 
   1  -8   5        1.86        2.14      1.23 o 
   2  -8   5       84.91       94.05      3.84 o 
   3  -8   5        8.31        7.15      2.15 o 
   4  -8   5       81.65       89.18      4.62 o 
   5  -8   5       17.43       14.11      3.51 o 
  -7  -7   5      267.90      249.10     12.25 o 
  -6  -7   5        3.28        1.63      0.82 o 
  -5  -7   5      399.74      398.83      8.11 o 
  -4  -7   5       10.73       14.16      1.09 o 
  -3  -7   5      435.62      442.07      6.73 o 
  -2  -7   5        7.55        4.94      0.68 o 
  -1  -7   5      332.49      314.44      7.22 o 
   0  -7   5      164.33      169.62      4.30 o 
   1  -7   5      255.86      242.29      5.04 o 
   2  -7   5       21.96       30.56      2.66 o 
   3  -7   5       44.68       43.25      2.89 o 
   4  -7   5        0.63        2.72      1.47 o 
   5  -7   5       21.75       18.70      3.23 o 
   6  -7   5        0.03        2.20      2.52 o 
  -7  -6   5       75.09       75.77      3.34 o 
  -6  -6   5      587.63      613.04      9.77 o 
  -5  -6   5      219.73      240.27      5.24 o 
  -4  -6   5      742.46      781.70     11.15 o 
  -3  -6   5     1387.87     1382.64     15.37 o 
  -2  -6   5      659.89      659.08      7.28 o 
  -1  -6   5     1409.26     1373.56     15.11 o 
   0  -6   5      403.46      392.31      6.31 o 
   1  -6   5      821.64      870.18     11.85 o 
   2  -6   5       92.71       98.22      3.56 o 
   3  -6   5      654.98      639.86     16.18 o 
   4  -6   5       23.07       27.31      3.18 o 
   5  -6   5      175.71      180.59      7.66 o 
   6  -6   5       14.80       16.67      2.51 o 
  -8  -5   5       39.42       37.09      8.17 o 
  -7  -5   5      180.04      194.50      4.21 o 
  -6  -5   5      167.29      170.15      3.24 o 
  -5  -5   5       67.17       82.52      2.07 o 
  -4  -5   5      578.46      566.52      9.40 o 
  -3  -5   5      184.11      173.40      3.22 o 
  -2  -5   5      479.73      518.38      5.11 o 
  -1  -5   5        2.73        2.14      0.53 o 
   0  -5   5     1231.48     1251.19     15.57 o 
   1  -5   5       64.86       66.53      2.77 o 
   2  -5   5      130.13      141.38      3.74 o 
   3  -5   5      108.96      114.86      3.89 o 
   4  -5   5      206.45      222.25      7.21 o 
   5  -5   5       72.49       86.48      5.07 o 
   6  -5   5       49.90       57.58      3.57 o 
   7  -5   5       77.91       91.20     11.57 o 
  -8  -4   5       30.47       35.58      5.18 o 
  -7  -4   5       22.57       24.54      1.82 o 
  -6  -4   5      109.13      109.81      3.17 o 
  -5  -4   5        3.16        5.85      0.69 o 
  -4  -4   5      527.37      505.28      7.84 o 
  -3  -4   5      139.82      153.35      1.68 o 
  -2  -4   5      500.85      502.70      4.59 o 
  -1  -4   5       79.27       90.73      1.52 o 
   0  -4   5      728.38      713.67      7.22 o 
   1  -4   5      335.11      357.37      6.53 o 
   2  -4   5        0.66        0.71      0.66 o 
   3  -4   5      786.27      801.98     14.16 o 
   4  -4   5        0.11        1.13      0.91 o 
   5  -4   5      190.06      214.44      5.11 o 
   6  -4   5        0.05       -0.14      1.13 o 
   7  -4   5      111.59      125.91     18.38 o 
  -8  -3   5       13.20       13.27      2.58 o 
  -7  -3   5       92.01       97.03      3.28 o 
  -6  -3   5       17.24       18.58      1.33 o 
  -5  -3   5      132.26      133.21      2.47 o 
  -4  -3   5       20.64       11.26      1.52 o 
  -3  -3   5      665.78      606.00      7.36 o 
  -2  -3   5        0.88       -0.34      1.19 o 
  -1  -3   5        4.02        4.80      0.33 o 
   0  -3   5      480.66      383.01      4.75 o 
   1  -3   5       71.61       50.40      2.52 o 
   2  -3   5      174.73      159.07      2.81 o 
   3  -3   5       75.65       81.49      2.77 o 
   4  -3   5      339.45      326.86     20.59 o 
   5  -3   5        3.19        3.49      0.96 o 
   6  -3   5       20.66       24.84      1.70 o 
   7  -3   5        7.33        2.72      2.65 o 
   8  -3   5       17.13       20.85      5.05 o 
  -8  -2   5        0.06       -0.13      2.38 o 
  -7  -2   5      600.69      592.13     11.22 o 
  -6  -2   5       31.44       32.67      1.82 o 
  -5  -2   5      746.55      770.72     10.06 o 
  -4  -2   5      349.32      376.32      4.74 o 
  -3  -2   5     2272.28     2507.23     27.76 o 
  -2  -2   5      906.30      898.74     22.80 o 
  -1  -2   5     2141.84     2337.37     35.01 o 
   0  -2   5     4365.11     4479.51     86.64 o 
   1  -2   5      859.98     1014.04     11.40 o 
   2  -2   5     1529.41     1678.64     19.43 o 
   3  -2   5       46.46       73.23      2.27 o 
   4  -2   5     1894.01     2007.19     31.15 o 
   5  -2   5        1.98        2.30      2.55 o 
   6  -2   5      289.68      303.08      7.43 o 
   7  -2   5       55.64       69.26      6.02 o 
   8  -2   5       39.51       38.27      5.65 o 
  -8  -1   5      138.03      146.47      5.89 o 
  -7  -1   5       58.28       58.87      3.75 o 
  -6  -1   5      744.76      755.85     11.43 o 
  -5  -1   5      417.00      446.83      6.34 o 
  -4  -1   5     1521.71     1611.16     25.04 o 
  -3  -1   5     2000.82     2052.89     29.31 o 
  -2  -1   5      744.74      728.93     22.46 o 
  -1  -1   5     3394.81     3734.47     82.69 o 
   0  -1   5      405.72      340.78      9.70 o 
   1  -1   5     7850.20     8671.97    176.78 o 
   2  -1   5       50.14       46.72      1.16 o 
   3  -1   5     3044.85     3046.96     32.09 o 
   4  -1   5        0.06        0.26      0.52 o 
   5  -1   5      423.61      438.46      9.98 o 
   6  -1   5       40.12       39.09      6.37 o 
   7  -1   5      219.59      209.46      8.78 o 
   8  -1   5       97.49      105.13      7.82 o 
  -8   0   5        1.01        4.31      4.76 o 
  -7   0   5      173.15      177.67      6.18 o 
  -6   0   5       67.05       60.45      3.34 o 
  -5   0   5      146.81      155.06      4.25 o 
  -4   0   5       10.87       12.79      2.21 o 
  -3   0   5     1859.75     1712.53     28.42 o 
  -2   0   5      297.75      282.65      3.13 o 
  -1   0   5     1888.30     1756.40     34.54 o 
   0   0   5     1958.18     2184.40     40.91 o 
   1   0   5     3791.18     3838.18     57.97 o 
   2   0   5      566.51      552.82      6.93 o 
   3   0   5      760.82      686.44      8.49 o 
   4   0   5     1761.61     1689.60     38.45 o 
   5   0   5       20.94       21.24      3.14 o 
   6   0   5      323.04      364.80     11.39 o 
   7   0   5        6.53        6.13      2.65 o 
   8   0   5      190.11      208.94      9.74 o 
   9   0   5        8.24        5.61      5.96 o 
  -8   1   5       17.36       19.60      3.37 o 
  -7   1   5       68.84       70.10      4.07 o 
  -6   1   5      161.30      175.87      5.65 o 
  -5   1   5        3.53        3.06      1.70 o 
  -4   1   5      438.54      420.91     15.14 o 
  -3   1   5       56.92       62.96      2.37 o 
  -2   1   5      846.96      784.70     10.31 o 
  -1   1   5       57.85       52.85      1.79 o 
   0   1   5     2858.72     2929.22     86.95 o 
   1   1   5      403.55      359.92      5.07 o 
   2   1   5      593.28      595.34      6.51 o 
   3   1   5      301.52      307.64     11.91 o 
   4   1   5      635.76      661.55     15.99 o 
   5   1   5      304.05      322.95     14.97 o 
   6   1   5        3.12        6.72      2.63 o 
   7   1   5      360.31      377.99     14.63 o 
   8   1   5        0.56        1.02      2.17 o 
   9   1   5       49.13       45.57     30.80 o 
  -7   2   5       10.36        0.34      2.04 o 
  -6   2   5      135.11      135.10      7.49 o 
  -5   2   5       16.65       21.44      2.17 o 
  -4   2   5        6.80        8.37      1.44 o 
  -3   2   5      586.80      595.64      9.26 o 
  -2   2   5        1.38        3.06      0.72 o 
  -1   2   5      578.29      540.85     15.65 o 
   0   2   5      112.92      115.90      2.58 o 
   1   2   5     2076.15     1906.43     25.75 o 
   2   2   5       28.71       34.57      1.55 o 
   3   2   5      368.98      375.71      6.37 o 
   4   2   5      992.06     1023.01     19.23 o 
   5   2   5      363.44      398.15     12.25 o 
   6   2   5      470.99      482.21     15.65 o 
   7   2   5      190.13      202.28      7.82 o 
   8   2   5      306.81      325.34     16.84 o 
   9   2   5        0.73        3.23      2.89 o 
  -7   3   5        6.36        0.34      3.06 o 
  -6   3   5        7.45        7.83      5.44 o 
  -5   3   5       12.55       11.01      2.03 o 
  -4   3   5        7.15        9.22      2.06 o 
  -3   3   5       83.52       91.99      3.81 o 
  -2   3   5       12.98       15.54      1.95 o 
  -1   3   5      325.34      348.78      8.85 o 
   0   3   5      176.84      276.02      5.04 o 
   1   3   5      173.37      238.47      4.21 o 
   2   3   5      566.90      763.13     11.07 o 
   3   3   5      401.69      418.05      7.92 o 
   4   3   5      142.96      113.84      3.85 o 
   5   3   5       63.92       70.10      5.44 o 
   6   3   5       20.83       13.61      3.74 o 
   7   3   5       57.92       70.78      7.49 o 
   8   3   5       17.90       16.85     12.76 o 
   9   3   5       14.45       10.92     10.21 o 
  -7   4   5      112.42      118.08     10.21 o 
  -6   4   5      157.62      163.53     18.72 o 
  -5   4   5      161.78      152.10     10.72 o 
  -4   4   5      322.22      352.67     14.97 o 
  -3   4   5      195.12      184.46      6.29 o 
  -2   4   5     1294.85     1285.36     38.62 o 
  -1   4   5       47.84       59.50      3.96 o 
   0   4   5     1969.84     1807.79     30.63 o 
   1   4   5      125.87       89.06      2.76 o 
   2   4   5      511.89      548.78      9.73 o 
   3   4   5      218.14      146.44      3.96 o 
   4   4   5      527.61      520.18     12.76 o 
   5   4   5      633.66      592.87      7.25 o 
   6   4   5       52.55       55.47      5.79 o 
   7   4   5      348.18      347.79     14.97 o 
   8   4   5        4.97        6.81      4.42 o 
   9   4   5       29.93       25.33     18.89 o 
  -6   5   5       45.96        1.02      1.79 o 
  -5   5   5      166.91      167.71     10.89 o 
  -4   5   5        1.29        1.78      1.55 o 
  -3   5   5      828.19      801.70     33.86 o 
  -2   5   5        9.37        8.86      1.93 o 
  -1   5   5      220.17      183.42      6.04 o 
   0   5   5      200.46      197.62      5.89 o 
   1   5   5      787.08      816.90     12.86 o 
   2   5   5      884.67      847.42     13.69 o 
   3   5   5      142.62      145.81      4.45 o 
   4   5   5      776.83      780.31     14.08 o 
   5   5   5      262.00      262.85      4.97 o 
   6   5   5       42.87       44.33      3.75 o 
   7   5   5       12.30       11.91      4.42 o 
   8   5   5      153.33      157.22     11.91 o 
   9   5   5        0.75        1.36      3.74 o 
  -6   6   5       25.32        0.77      2.40 o 
  -5   6   5      123.84      135.17      8.49 o 
  -4   6   5       80.77       89.27      9.87 o 
  -3   6   5      355.67      339.60     26.20 o 
  -2   6   5      430.73      428.17     19.40 o 
  -1   6   5       17.61       16.57      2.83 o 
   0   6   5     1378.54     1349.58     22.73 o 
   1   6   5       28.57       25.29      3.02 o 
   2   6   5     1706.55     1741.10     30.14 o 
   3   6   5       72.93       74.33      3.59 o 
   4   6   5     1525.76     1460.95     25.25 o 
   5   6   5      303.14      310.42      5.89 o 
   6   6   5      134.92      136.29      6.78 o 
   7   6   5      328.36      334.86     15.31 o 
   8   6   5      108.19      102.77     10.21 o 
   9   6   5      123.71      150.07     20.42 o 
  -5   7   5       18.01       16.41      3.92 o 
  -4   7   5        1.81        3.79      2.37 o 
  -3   7   5       66.11       63.46      5.82 o 
  -2   7   5        1.35        1.90      2.06 o 
  -1   7   5       76.08       73.67      4.55 o 
   0   7   5      138.30      134.24      5.38 o 
   1   7   5      255.16      263.63     10.04 o 
   2   7   5      293.01      292.76      7.55 o 
   3   7   5       19.04       20.84      3.28 o 
   4   7   5      162.17      175.18      6.24 o 
   5   7   5       30.72       30.23      1.97 o 
   6   7   5      192.33      180.40      7.85 o 
   7   7   5       25.57       23.21      3.35 o 
   8   7   5      171.45      181.38     12.93 o 
  -5   8   5       17.36       19.99      4.74 o 
  -4   8   5      274.84      267.19     27.05 o 
  -3   8   5       99.38      109.70      6.83 o 
  -2   8   5      410.89      421.23     28.93 o 
  -1   8   5      108.67      118.08      6.13 o 
   0   8   5      288.70      288.75     12.42 o 
   1   8   5      905.68      885.80     18.03 o 
   2   8   5      319.65      305.35      8.62 o 
   3   8   5      319.03      328.63     10.79 o 
   4   8   5      127.36      134.76      7.17 o 
   5   8   5      205.91      206.79      5.13 o 
   6   8   5       39.88       30.69      2.93 o 
   7   8   5       27.44       24.37      1.84 o 
   8   8   5       37.79       49.68      8.51 o 
  -4   9   5      144.94      158.32      9.69 o 
  -3   9   5      166.66      171.78     13.44 o 
  -2   9   5      709.30      706.39     31.14 o 
  -1   9   5       73.48       78.38      6.98 o 
   0   9   5      991.25      957.20     26.90 o 
   1   9   5       36.97       37.33      4.31 o 
   2   9   5      888.49      863.95     20.82 o 
   3   9   5       26.33       22.87      3.59 o 
   4   9   5      667.08      632.90     15.03 o 
   5   9   5      142.67      151.40      5.37 o 
   6   9   5      174.79      176.35      6.26 o 
   7   9   5       84.96       80.99      3.62 o 
   8   9   5       90.32       91.64      7.70 o 
  -3  10   5       43.89       54.00      8.12 o 
  -2  10   5      130.22      129.38      8.41 o 
  -1  10   5      144.04      150.70      9.53 o 
   0  10   5       59.69       60.59      5.52 o 
   1  10   5      484.13      477.41     15.46 o 
   2  10   5       21.07       24.84      5.79 o 
   3  10   5      233.64      226.11     10.20 o 
   4  10   5       10.25       12.10      3.24 o 
   5  10   5      302.87      309.26      8.96 o 
   6  10   5       89.36       85.53      4.86 o 
   7  10   5       82.03       88.45      8.35 o 
  -2  11   5       36.21       44.65      6.48 o 
  -1  11   5       76.34       80.81      7.21 o 
   0  11   5       65.32       73.98      7.88 o 
   1  11   5      139.52      142.77      8.28 o 
   2  11   5      165.73      176.92     10.39 o 
   3  11   5        0.62       -0.02      1.79 o 
   4  11   5      322.62      338.13     14.03 o 
   5  11   5        0.46        1.07      1.70 o 
   6  11   5      173.71      178.70      7.58 o 
  -1  12   5        0.19       -1.02      4.33 o 
   0  12   5       11.29       18.39      4.93 o 
   1  12   5        2.23        1.93      3.45 o 
   2  12   5       45.93       42.54      8.17 o 
   3  12   5       10.50        9.56      4.25 o 
   4  12   5       41.66       40.25      4.20 o 
   5  12   5       35.10       28.52      3.62 o 
   2  13   5        5.88       10.72      4.57 o 
   3  13   5       97.79      112.72      9.14 o 
  -3 -11   6       23.47       23.82      7.49 o 
  -2 -11   6       30.32       27.79      3.50 o 
  -1 -11   6       58.23       64.95      4.34 o 
   0 -11   6       23.85       25.10      2.95 o 
   1 -11   6       44.49       65.00     11.57 o 
  -5 -10   6      120.72      122.17     11.57 o 
  -4 -10   6        8.01        7.83      5.10 o 
  -3 -10   6      340.82      340.74     13.27 o 
  -2 -10   6        3.39        3.26      1.15 o 
  -1 -10   6      367.04      358.43      8.47 o 
   0 -10   6       47.27       53.71      3.28 o 
   1 -10   6      128.17      142.62      6.51 o 
   2 -10   6       51.11       51.78      4.01 o 
  -6  -9   6       21.46       23.82      6.13 o 
  -5  -9   6       26.22       35.05      6.81 o 
  -4  -9   6      146.72      143.61     11.23 o 
  -3  -9   6       77.11       77.04      3.64 o 
  -2  -9   6      106.55      106.77      3.25 o 
  -1  -9   6       23.72       21.76      2.17 o 
   0  -9   6      261.56      267.13      6.18 o 
   1  -9   6        9.14        6.40      1.93 o 
   2  -9   6      112.87      118.23      6.06 o 
   3  -9   6       47.99       51.85      4.18 o 
   4  -9   6       62.98       76.29      6.64 o 
  -6  -8   6       77.92       88.14      8.51 o 
  -5  -8   6       31.22       23.40      4.64 o 
  -4  -8   6      194.52      199.15      4.60 o 
  -3  -8   6      141.38      135.95      2.83 o 
  -2  -8   6      106.47      111.26      2.83 o 
  -1  -8   6      214.59      216.13      4.68 o 
   0  -8   6      113.12      116.05      3.91 o 
   1  -8   6      238.68      232.00      5.36 o 
   2  -8   6        7.60        7.69      1.80 o 
   3  -8   6      275.28      268.98     11.52 o 
   4  -8   6       10.01       12.50      3.23 o 
   5  -8   6       67.81       78.99      7.45 o 
  -7  -7   6        1.43        4.08      3.40 o 
  -6  -7   6        2.39        3.40      3.06 o 
  -5  -7   6        1.41        2.56      2.03 o 
  -4  -7   6        0.07        0.64      0.49 o 
  -3  -7   6       55.23       60.19      1.67 o 
  -2  -7   6        0.20       -0.19      0.45 o 
  -1  -7   6        3.05        4.73      1.23 o 
   0  -7   6      131.23      127.54      3.23 o 
   1  -7   6        1.82        3.21      1.15 o 
   2  -7   6      108.10      110.93      4.83 o 
   3  -7   6       23.64       22.58      2.39 o 
   4  -7   6      163.55      171.44     11.23 o 
   5  -7   6        0.54        2.27      2.52 o 
  -7  -6   6      273.66      267.14     13.27 o 
  -6  -6   6       53.19       62.28      6.81 o 
  -5  -6   6      247.28      224.42      3.63 o 
  -4  -6   6      189.50      188.19      2.37 o 
  -3  -6   6      124.90      114.36      1.63 o 
  -2  -6   6       97.57      114.49      1.63 o 
  -1  -6   6        5.91        3.74      0.85 o 
   0  -6   6      527.07      537.83      7.44 o 
   1  -6   6       63.55       65.29      2.36 o 
   2  -6   6       92.01      104.06      3.30 o 
   3  -6   6       94.55      104.63      6.64 o 
   4  -6   6       48.51       61.17      6.17 o 
   5  -6   6       40.61       48.04      3.58 o 
   6  -6   6        3.56        5.40      2.21 o 
  -7  -5   6       11.35       12.25      4.08 o 
  -6  -5   6       46.18       49.23      2.75 o 
  -5  -5   6       14.60       20.69      1.27 o 
  -4  -5   6       73.81       71.66      3.48 o 
  -3  -5   6      225.45      239.68      8.18 o 
  -2  -5   6        5.18        6.79      0.25 o 
  -1  -5   6      152.31      155.68      3.34 o 
   0  -5   6        0.13        0.98      0.71 o 
   1  -5   6      328.14      339.58      5.55 o 
   2  -5   6        8.38       11.40      2.89 o 
   3  -5   6      303.40      328.04     10.55 o 
   4  -5   6       39.30       47.19      3.23 o 
   5  -5   6       32.50       46.26      3.01 o 
   6  -5   6       15.63       15.04      2.20 o 
   7  -5   6       22.36       24.50      7.83 o 
  -7  -4   6      129.65      145.65      8.85 o 
  -6  -4   6        7.59        4.94      1.05 o 
  -5  -4   6       58.89       69.64      1.57 o 
  -4  -4   6        0.23        0.68      0.24 o 
  -3  -4   6      302.13      314.10     10.89 o 
  -2  -4   6       85.96       97.50      4.09 o 
  -1  -4   6      138.27      130.03      2.88 o 
   0  -4   6      965.62      971.26     21.83 o 
   1  -4   6      243.47      242.82      6.61 o 
   2  -4   6      130.46      144.46      3.85 o 
   3  -4   6       14.13       20.88      1.95 o 
   4  -4   6      280.19      291.74      6.42 o 
   5  -4   6       29.25       27.88      2.16 o 
   6  -4   6       62.44       70.08      5.96 o 
   7  -4   6       42.24       33.13     22.46 o 
  -7  -3   6       42.87       47.03      3.43 o 
  -6  -3   6       22.98       28.42      1.46 o 
  -5  -3   6        6.13        5.30      0.78 o 
  -4  -3   6       86.46       93.71      1.18 o 
  -3  -3   6       37.23       31.31      3.74 o 
  -2  -3   6      141.28      126.93      6.13 o 
  -1  -3   6        0.38        3.26      1.49 o 
   0  -3   6      775.96      745.18      6.93 o 
   1  -3   6       36.79       46.99      1.89 o 
   2  -3   6       49.23       40.27      1.63 o 
   3  -3   6      172.76      173.95      4.77 o 
   4  -3   6       80.52       74.45      3.18 o 
   5  -3   6      108.40      114.65     20.59 o 
   6  -3   6        7.47        5.60      2.77 o 
   7  -3   6      138.76      133.26      8.06 o 
   8  -3   6        2.21        2.04      4.08 o 
  -8  -2   6       83.62       92.90      7.49 o 
  -7  -2   6       27.50       31.11      2.43 o 
  -6  -2   6      299.29      329.97      6.12 o 
  -5  -2   6      110.09      118.77      3.21 o 
  -4  -2   6      247.80      285.72      7.03 o 
  -3  -2   6     1040.95      984.49     24.16 o 
  -2  -2   6       19.75       28.59      5.44 o 
  -1  -2   6      512.81      462.47     11.57 o 
   0  -2   6       10.48       15.33      5.44 o 
   1  -2   6      843.68      774.65      8.12 o 
   2  -2   6       15.97       14.17      0.92 o 
   3  -2   6      178.30      158.03      3.09 o 
   4  -2   6      414.19      391.44      6.56 o 
   5  -2   6       15.86       16.76      1.70 o 
   6  -2   6      129.29      142.37      6.85 o 
   7  -2   6       12.35       14.79      3.72 o 
   8  -2   6       84.84       98.41     11.06 o 
  -8  -1   6        0.25       -0.75      2.04 o 
  -7  -1   6      276.49      286.96      6.06 o 
  -6  -1   6       18.89       20.15      1.73 o 
  -5  -1   6      176.99      201.23      3.98 o 
  -4  -1   6      409.16      392.67      5.25 o 
  -3  -1   6     1040.22     1068.17     15.09 o 
  -2  -1   6      994.46      993.68     22.46 o 
  -1  -1   6      285.47      302.87      8.17 o 
   0  -1   6     1215.78     1266.67     33.52 o 
   1  -1   6        1.67        2.16      0.53 o 
   2  -1   6       76.26       78.91      1.69 o 
   3  -1   6      207.41      221.20      3.34 o 
   4  -1   6      889.53      871.66     18.72 o 
   5  -1   6       76.82       89.27      4.45 o 
   6  -1   6       97.87      107.36      6.85 o 
   7  -1   6       58.76       74.61      5.89 o 
   8  -1   6       28.86       31.82      5.29 o 
  -8   0   6       21.94       25.86      4.42 o 
  -7   0   6        2.92        3.40      1.62 o 
  -6   0   6      326.95      341.67      9.35 o 
  -5   0   6        7.75        9.30      3.23 o 
  -4   0   6      828.03      828.40     22.63 o 
  -3   0   6       60.37       57.39      1.41 o 
  -2   0   6      939.42      933.31     12.64 o 
  -1   0   6      238.25      232.99      6.76 o 
   0   0   6      661.27      635.94      6.57 o 
   1   0   6     2225.12     2241.58     30.97 o 
   2   0   6        7.19        4.79      1.36 o 
   3   0   6     1289.59     1317.58     27.22 o 
   4   0   6        5.97        7.15      2.04 o 
   5   0   6      389.00      418.34      9.50 o 
   6   0   6       45.53       49.39      7.49 o 
   7   0   6      199.82      222.18      8.90 o 
   8   0   6       55.10       56.88      7.47 o 
  -7   1   6       50.43       65.34      5.79 o 
  -6   1   6      139.16      142.88      8.85 o 
  -5   1   6       64.31       71.12      4.08 o 
  -4   1   6      103.92       98.37      3.19 o 
  -3   1   6     1017.51     1049.83     15.24 o 
  -2   1   6      171.81      174.07      2.65 o 
  -1   1   6      492.41      475.08     13.44 o 
   0   1   6        1.42        3.31      0.51 o 
   1   1   6     2032.72     2020.88     27.31 o 
   2   1   6      263.48      247.65      3.94 o 
   3   1   6      739.39      769.52     10.87 o 
   4   1   6     1310.09     1340.03     17.25 o 
   5   1   6      255.30      267.82     10.21 o 
   6   1   6      193.30      244.79      7.82 o 
   7   1   6       20.56       28.08      4.09 o 
   8   1   6      209.48      216.78     10.22 o 
   9   1   6        3.68        6.64      6.02 o 
  -7   2   6       63.26       69.08      6.81 o 
  -6   2   6      207.75      219.15      9.53 o 
  -5   2   6       63.60       66.31      4.76 o 
  -4   2   6      411.26      452.21     12.93 o 
  -3   2   6      326.06      307.33      9.19 o 
  -2   2   6      650.63      672.71     13.61 o 
  -1   2   6       37.02       50.04      1.55 o 
   0   2   6     2274.94     2123.35     30.11 o 
   1   2   6      181.81      184.89      3.24 o 
   2   2   6     1883.37     1782.83     25.63 o 
   3   2   6       98.71      106.52      3.13 o 
   4   2   6     1726.27     1716.20     23.04 o 
   5   2   6      182.96      203.84     12.59 o 
   6   2   6       37.49       54.11      5.79 o 
   7   2   6      303.35      324.35     10.47 o 
   8   2   6       18.01       17.22     14.46 o 
   9   2   6       69.64       94.98     10.72 o 
  -7   3   6        0.01        0.00      2.72 o 
  -5   3   6        1.23        3.09      1.55 o 
  -4   3   6        3.94        6.97      2.01 o 
  -3   3   6      167.13      183.80      6.98 o 
  -2   3   6       24.64       20.47      2.65 o 
  -1   3   6      385.78      349.55     17.87 o 
   0   3   6      104.36       84.90      2.67 o 
   1   3   6     1990.61     1877.05     27.05 o 
   2   3   6       71.94       65.27      2.83 o 
   3   3   6      580.83      537.46      9.97 o 
   4   3   6        2.16        0.71      1.38 o 
   5   3   6      758.11      738.79     20.08 o 
   6   3   6       19.67       23.14      4.42 o 
   7   3   6      325.07      337.92     15.31 o 
   8   3   6       94.13      111.87      7.45 o 
   9   3   6       29.75       21.62     15.99 o 
  -7   4   6       36.12        0.68      2.72 o 
  -6   4   6       42.26       27.27     18.21 o 
  -5   4   6      126.67      130.60     11.40 o 
  -4   4   6        0.01        0.71      1.38 o 
  -3   4   6      704.98      693.57     37.09 o 
  -2   4   6      125.39      120.02      4.53 o 
  -1   4   6      193.09      170.16      5.27 o 
   0   4   6      885.55      874.16     21.44 o 
   1   4   6      946.29      968.11     15.73 o 
   2   4   6      696.26      769.86     14.29 o 
   3   4   6       59.34       72.84      6.30 o 
   4   4   6      866.02      841.45     14.67 o 
   5   4   6        0.23        2.89      2.21 o 
   6   4   6       90.39       91.20     10.89 o 
   7   4   6       47.03       53.43      7.15 o 
   8   4   6      238.59      236.17     14.63 o 
   9   4   6       19.36       14.07     13.61 o 
  -6   5   6       52.31        0.70      1.79 o 
  -5   5   6       18.78       21.49      3.34 o 
  -4   5   6       62.89       66.30      7.32 o 
  -3   5   6        2.55        4.80      2.06 o 
  -2   5   6      665.34      642.70     28.76 o 
  -1   5   6       61.99       58.91      4.79 o 
   0   5   6     1191.70     1159.12     20.76 o 
   1   5   6       48.53       78.66      4.89 o 
   2   5   6      396.10      448.41      8.52 o 
   3   5   6      147.49      163.22      4.79 o 
   4   5   6      226.70      213.03      8.51 o 
   5   5   6      666.45      694.56     15.94 o 
   6   5   6        7.37       12.03      2.76 o 
   7   5   6      317.38      352.89     15.99 o 
   8   5   6       11.06       12.25      5.44 o 
   9   5   6       67.97       74.53     10.89 o 
  -6   6   6       37.00        0.45      1.79 o 
  -5   6   6       65.54        0.34      2.52 o 
  -4   6   6        3.62        6.27      2.28 o 
  -3   6   6      298.75      313.78     21.10 o 
  -2   6   6       75.95       73.81      4.21 o 
  -1   6   6      189.60      193.90      8.51 o 
   0   6   6        3.45        2.17      1.31 o 
   1   6   6      643.40      646.60     12.00 o 
   2   6   6      104.32      111.08      4.25 o 
   3   6   6       99.99       88.74      4.07 o 
   4   6   6      281.45      288.29      7.55 o 
   5   6   6      212.88      216.15      7.21 o 
   6   6   6      142.68      153.67      5.17 o 
   7   6   6        5.77        7.83      4.08 o 
   8   6   6      225.41      242.29     15.31 o 
   9   6   6        0.39       -2.72      4.42 o 
  -5   7   6        1.14        0.19      1.31 o 
  -4   7   6       50.71       45.99     27.56 o 
  -3   7   6        4.77        6.24      2.52 o 
  -2   7   6      150.52      166.35      6.61 o 
  -1   7   6       32.67       31.68      3.96 o 
   0   7   6      145.09      143.31      5.62 o 
   1   7   6        1.01        2.33      1.55 o 
   2   7   6      130.18      111.23      5.89 o 
   3   7   6      194.46      192.68      9.54 o 
   4   7   6      313.37      280.22      8.04 o 
   5   7   6      159.73      174.74      6.85 o 
   6   7   6       78.85       76.89     34.88 o 
   7   7   6       89.25       79.38      7.04 o 
   8   7   6      101.43      100.39     10.89 o 
  -5   8   6       21.10       11.57      8.85 o 
  -4   8   6        0.94        2.45      3.08 o 
  -3   8   6       30.75       39.34     10.04 o 
  -2   8   6       47.06       54.60      7.70 o 
  -1   8   6       20.90       21.38      3.34 o 
   0   8   6       12.98       13.57      2.76 o 
   1   8   6       16.03       13.01      4.08 o 
   2   8   6       22.30       24.23      3.19 o 
   3   8   6       56.99       55.40      5.03 o 
   4   8   6        5.88        3.02      2.21 o 
   5   8   6      160.94      154.61      8.00 o 
   6   8   6        1.60        0.84      1.23 o 
   7   8   6       21.33       23.11      1.90 o 
   8   8   6       12.52       11.91      5.79 o 
  -4   9   6       83.51       81.51      8.88 o 
  -3   9   6      196.61      199.78     15.31 o 
  -2   9   6       64.16       68.78      6.02 o 
  -1   9   6      317.25      332.78     10.93 o 
   0   9   6       30.09       29.02      4.07 o 
   1   9   6      788.77      771.66     19.94 o 
   2   9   6      206.26      207.99      7.99 o 
   3   9   6      209.59      222.75     12.31 o 
   4   9   6      357.16      367.58     11.00 o 
   5   9   6      173.14      185.00     12.42 o 
   6   9   6      264.22      252.89      7.45 o 
   7   9   6        7.91        8.53      1.82 o 
   8   9   6      238.29      238.68     11.79 o 
  -3  10   6       17.55       19.83      5.91 o 
  -2  10   6       92.54      113.08      7.82 o 
  -1  10   6        0.24        1.68      2.93 o 
   0  10   6      119.90      124.55      7.17 o 
   1  10   6       10.66       14.38      4.40 o 
   2  10   6      264.78      265.43      9.69 o 
   3  10   6      128.82      131.85      8.27 o 
   4  10   6      219.53      225.93      9.35 o 
   5  10   6       98.18       93.12      6.37 o 
   6  10   6       19.72       23.62      3.55 o 
   7  10   6       65.20       63.81      7.42 o 
  -2  11   6       71.12       82.24     12.08 o 
  -1  11   6       37.32       38.87      7.05 o 
   0  11   6       50.95       55.92      9.69 o 
   1  11   6      196.38      210.28     11.83 o 
   2  11   6      110.11      108.16      7.45 o 
   3  11   6      149.72      154.52      8.38 o 
   4  11   6       14.43       13.07      3.96 o 
   5  11   6      226.66      226.05      7.46 o 
   6  11   6       19.96       23.10      4.23 o 
   0  12   6        0.84        2.44      2.86 o 
   1  12   6       37.41       42.33      6.24 o 
   2  12   6        3.14        1.06      2.93 o 
   3  12   6        3.26        5.12      4.25 o 
   4  12   6       12.17        8.19      4.72 o 
   5  12   6       24.66       19.65      3.38 o 
  -4 -10   7      177.72      194.99     22.80 o 
  -3 -10   7        0.88        1.02      3.40 o 
  -2 -10   7       90.97      111.28     11.57 o 
  -1 -10   7       46.14       50.17      3.80 o 
   0 -10   7      112.76      120.37      6.23 o 
   1 -10   7       73.64       83.41      4.44 o 
   2 -10   7       28.80       32.84      3.77 o 
  -5  -9   7       45.50       43.13      5.65 o 
  -4  -9   7       42.12       44.24      7.83 o 
  -3  -9   7      253.46      267.82     15.65 o 
  -2  -9   7        3.05        0.85      1.49 o 
  -1  -9   7      374.00      362.59      6.51 o 
   0  -9   7        8.44       10.45      1.68 o 
   1  -9   7      251.25      261.27      7.99 o 
   2  -9   7       31.99       35.04      3.69 o 
   3  -9   7      133.06      148.47      9.01 o 
  -6  -8   7       11.99        8.85      7.49 o 
  -5  -8   7       36.06       38.70      5.97 o 
  -4  -8   7       55.49       55.11      5.41 o 
  -3  -8   7       81.56       88.53      6.26 o 
  -2  -8   7       56.72       56.13      2.75 o 
  -1  -8   7       31.88       32.33      3.19 o 
   0  -8   7      252.10      257.05      5.61 o 
   1  -8   7        4.41        4.31      1.74 o 
   2  -8   7       95.07      103.40      4.95 o 
   3  -8   7        1.95        2.67      3.06 o 
   4  -8   7       82.16       98.40      7.60 o 
  -6  -7   7      114.92      116.04     15.65 o 
  -5  -7   7        4.14        2.38      5.10 o 
  -4  -7   7      267.54      264.38     13.78 o 
  -3  -7   7      112.72      111.10      7.49 o 
  -2  -7   7      281.87      274.96      3.22 o 
  -1  -7   7      139.76      132.87      2.60 o 
   0  -7   7      454.66      428.56     11.36 o 
   1  -7   7      149.04      150.10      3.88 o 
   2  -7   7       86.46       89.03      5.47 o 
   3  -7   7      216.62      215.53      8.74 o 
   4  -7   7        8.31        5.74      2.86 o 
   5  -7   7       96.96      102.54      5.79 o 
  -7  -6   7       58.53       59.21      7.83 o 
  -6  -6   7        2.45        2.72      5.10 o 
  -5  -6   7      140.14      158.92     10.21 o 
  -4  -6   7        4.90        2.38      4.42 o 
  -3  -6   7      594.46      583.81     15.98 o 
  -2  -6   7       35.28       39.32      4.64 o 
  -1  -6   7      252.03      269.81      5.28 o 
   0  -6   7      179.93      169.20      4.72 o 
   1  -6   7      155.77      175.34     11.91 o 
   2  -6   7      123.62      123.05      4.69 o 
   3  -6   7      102.04      111.21      7.66 o 
   4  -6   7      187.13      192.40      7.33 o 
   5  -6   7       13.11       11.80      3.06 o 
   6  -6   7       46.98       54.79      9.53 o 
  -7  -5   7       93.79      107.54     13.95 o 
  -6  -5   7       21.50       22.12      5.10 o 
  -5  -5   7       77.68       87.46      7.49 o 
  -4  -5   7      184.30      194.31     10.21 o 
  -3  -5   7      238.36      232.10      9.19 o 
  -2  -5   7      403.89      429.37     10.35 o 
  -1  -5   7       90.47       81.74      4.96 o 
   0  -5   7     1063.31     1055.59     15.18 o 
   1  -5   7        0.13       -0.11      0.75 o 
   2  -5   7      271.81      291.15      9.70 o 
   3  -5   7       80.82       75.65      4.40 o 
   4  -5   7      301.18      314.63      9.13 o 
   5  -5   7       69.26       76.94      4.07 o 
   6  -5   7       58.46       88.82      9.87 o 
  -7  -4   7        0.15        1.36      4.42 o 
  -6  -4   7       66.38       85.42      7.49 o 
  -5  -4   7        9.57       11.57      3.74 o 
  -4  -4   7      267.63      297.76     11.91 o 
  -3  -4   7       71.11       76.91      6.47 o 
  -2  -4   7      280.55      286.64      9.12 o 
  -1  -4   7       35.45       50.06      3.37 o 
   0  -4   7      198.52      183.86      4.15 o 
   1  -4   7      519.94      534.95      8.77 o 
   2  -4   7        9.16        9.38      1.43 o 
   3  -4   7      538.53      572.93     10.55 o 
   4  -4   7        0.10        0.34      0.88 o 
   5  -4   7      110.41      131.46      4.19 o 
   6  -4   7        1.38       -0.87      1.89 o 
   7  -4   7       47.71       49.55      6.13 o 
  -6  -3   7       22.31       22.81      1.68 o 
  -5  -3   7       99.67      106.55      2.72 o 
  -4  -3   7       21.02       17.36      3.74 o 
  -3  -3   7      452.14      484.93     15.31 o 
  -2  -3   7        0.53        2.38      2.04 o 
  -1  -3   7      186.12      185.80      7.49 o 
   0  -3   7      216.96      239.20      2.56 o 
   1  -3   7      569.61      582.13      6.82 o 
   2  -3   7       94.41      101.94      2.25 o 
   3  -3   7      240.74      249.21      7.44 o 
   4  -3   7      445.35      445.46     10.76 o 
   5  -3   7       16.80       14.68      1.51 o 
   6  -3   7       96.64      107.01      6.37 o 
   7  -3   7        0.79        2.44      3.14 o 
  -6  -2   7       98.13      105.62      3.45 o 
  -5  -2   7        0.72        0.42      1.11 o 
  -4  -2   7      210.00      217.09      6.18 o 
  -3  -2   7        0.42        1.02      1.70 o 
  -2  -2   7      107.42      120.13      9.53 o 
  -1  -2   7       62.96       77.93      4.76 o 
   0  -2   7      288.13      313.26      3.14 o 
   1  -2   7      213.26      219.97      3.17 o 
   2  -2   7       61.07       67.52      1.61 o 
   3  -2   7       79.63       86.02      2.11 o 
   4  -2   7      260.71      275.20      5.05 o 
   5  -2   7       35.42       36.54      3.48 o 
   6  -2   7        7.78       10.93      3.50 o 
   7  -2   7       85.45       92.70      6.85 o 
   8  -2   7        0.01       -2.11      3.40 o 
  -7  -1   7       20.18       19.28      3.37 o 
  -6  -1   7      237.78      245.76      5.04 o 
  -5  -1   7       62.13       73.22      2.39 o 
  -4  -1   7       88.30       95.88      1.87 o 
  -3  -1   7      605.56      609.92      6.31 o 
  -2  -1   7       44.23       44.24      4.08 o 
  -1  -1   7      645.41      671.07     16.33 o 
   0  -1   7      112.88      100.35      2.18 o 
   1  -1   7     1416.83     1436.28     16.16 o 
   2  -1   7       58.44       48.12      1.50 o 
   3  -1   7      183.33      190.33      3.66 o 
   4  -1   7      173.14      174.23     14.46 o 
   5  -1   7       39.32       48.88      4.28 o 
   6  -1   7       76.45       82.55      5.17 o 
   7  -1   7       59.71       64.25      5.78 o 
   8  -1   7       73.61       80.52      9.87 o 
  -7   0   7       63.19       63.29      5.10 o 
  -6   0   7        9.69       11.01      1.62 o 
  -5   0   7       30.90       36.68      2.40 o 
  -4   0   7       48.28       50.98      3.40 o 
  -3   0   7      578.58      592.75     24.16 o 
  -2   0   7      426.08      436.86      9.56 o 
  -1   0   7      177.18      179.69      2.44 o 
   0   0   7     1225.14     1165.49     12.35 o 
   1   0   7      253.38      255.20      4.08 o 
   2   0   7      432.02      417.26      8.17 o 
   3   0   7        0.72        2.87      0.82 o 
   4   0   7      897.53      964.63     14.47 o 
   5   0   7       10.52       11.00      2.28 o 
   6   0   7      103.26      126.28      7.36 o 
   7   0   7       15.10       17.69      3.85 o 
   8   0   7       99.47       96.93      9.17 o 
  -7   1   7       35.22       38.45      7.49 o 
  -6   1   7      214.73      230.01      9.87 o 
  -5   1   7       11.34       11.30      1.95 o 
  -4   1   7      379.32      388.79     18.89 o 
  -3   1   7        5.06        8.86      1.44 o 
  -2   1   7     1302.56     1296.95     27.73 o 
  -1   1   7      433.93      435.77      6.64 o 
   0   1   7     2805.94     2663.00     37.05 o 
   1   1   7     1704.09     1671.17     23.03 o 
   2   1   7      715.42      697.21      8.25 o 
   3   1   7     1261.54     1308.10     19.06 o 
   4   1   7      161.06      151.52      3.65 o 
   5   1   7     1121.05     1119.25     28.59 o 
   6   1   7        2.65        3.32      2.32 o 
   7   1   7      520.08      553.31     17.22 o 
   8   1   7        2.80        2.81      3.24 o 
  -7   2   7       26.65       23.14      4.42 o 
  -6   2   7       55.22       71.80      5.79 o 
  -5   2   7       68.53       71.57      3.81 o 
  -4   2   7        0.45        2.61      2.21 o 
  -3   2   7      722.86      716.08     10.95 o 
  -2   2   7       56.96       57.83      2.27 o 
  -1   2   7      374.00      335.58     10.04 o 
   0   2   7       75.20       63.03      2.20 o 
   1   2   7     1193.15     1231.08     18.00 o 
   2   2   7       66.02       75.88      3.57 o 
   3   2   7      363.45      385.13      5.47 o 
   4   2   7      740.73      719.36      9.99 o 
   5   2   7      492.93      493.10     15.31 o 
   6   2   7      164.57      196.01     15.31 o 
   7   2   7       96.62      104.71      7.73 o 
   8   2   7      191.13      187.36     11.18 o 
  -7   3   7       61.57       85.76     12.25 o 
  -6   3   7       46.57       38.79      8.17 o 
  -5   3   7      172.18      184.82      5.79 o 
  -4   3   7      230.30      230.58      5.76 o 
  -3   3   7      642.09      621.97     28.07 o 
  -2   3   7      651.23      617.31     10.79 o 
  -1   3   7      107.38       91.88      2.76 o 
   0   3   7     1003.47     1034.75     15.03 o 
   1   3   7      112.63      103.79      3.57 o 
   2   3   7      829.07      938.88     26.03 o 
   3   3   7        2.02        1.24      1.18 o 
   4   3   7     1316.58     1295.52     23.59 o 
   5   3   7       58.52       58.23      1.00 o 
   6   3   7      128.88      162.32      9.19 o 
   7   3   7      107.54      123.53     15.31 o 
   8   3   7      110.73      106.23      7.70 o 
   9   3   7       34.12        2.38      4.42 o 
  -6   4   7      137.41      130.23     12.42 o 
  -5   4   7        0.60        2.44      2.06 o 
  -4   4   7      204.96      194.66     10.38 o 
  -3   4   7       68.29       65.85      4.59 o 
  -2   4   7      839.76      787.94     25.52 o 
  -1   4   7      141.81      136.80      3.83 o 
   0   4   7      468.29      489.83      9.44 o 
   1   4   7      752.07      845.68     14.63 o 
   2   4   7       74.65       93.73      4.08 o 
   3   4   7      475.81      510.79     10.46 o 
   4   4   7      100.11       86.30      5.44 o 
   5   4   7      703.44      740.67     16.92 o 
   6   4   7       18.73       18.72      4.42 o 
   7   4   7      176.37      191.59     17.70 o 
   8   4   7        7.77       11.23      5.44 o 
  -6   5   7       19.57        0.34      1.52 o 
  -5   5   7      175.98      168.51     10.72 o 
  -4   5   7        6.17        8.21      2.63 o 
  -3   5   7      558.70      523.47     24.33 o 
  -2   5   7        1.15        0.17      0.96 o 
  -1   5   7      299.31      290.22     11.40 o 
   0   5   7      361.25      349.96      7.41 o 
   1   5   7     1271.46     1257.11     22.07 o 
   2   5   7      902.85      875.78     16.52 o 
   3   5   7      289.76      286.71      6.83 o 
   4   5   7      713.51      745.24     14.19 o 
   5   5   7       86.30       96.05      4.93 o 
   6   5   7      156.97      193.04      7.58 o 
   7   5   7        8.41        2.38      5.44 o 
   8   5   7      305.15      323.63     17.36 o 
  -5   6   7       13.32       -1.36      2.27 o 
  -4   6   7        8.29        8.09      6.81 o 
  -3   6   7       26.75       34.04      3.37 o 
  -2   6   7      139.27      162.50      5.78 o 
  -1   6   7        0.14       -0.34      0.96 o 
   0   6   7      330.05      304.40      7.55 o 
   1   6   7        2.45        5.77      2.10 o 
   2   6   7      530.00      478.67     14.80 o 
   3   6   7       65.93       62.03      5.72 o 
   4   6   7      513.04      487.37     10.90 o 
   5   6   7      294.52      306.25     11.40 o 
   6   6   7       66.80       71.64      2.69 o 
   7   6   7      167.97      185.46     18.72 o 
   8   6   7       41.16       36.07      7.83 o 
  -5   7   7       31.81       -0.34      1.79 o 
  -4   7   7        4.90       -0.19      1.31 o 
  -3   7   7       77.76       92.35      7.66 o 
  -2   7   7       24.24       26.20      3.37 o 
  -1   7   7      112.17      118.92      5.41 o 
   0   7   7        9.55        9.50      2.28 o 
   1   7   7      519.20      491.66     11.00 o 
   2   7   7        0.22       -0.57      1.06 o 
   3   7   7      154.67      148.43      5.86 o 
   4   7   7        4.69        5.67      2.77 o 
   5   7   7      248.59      240.30     11.06 o 
   6   7   7       76.99       74.17      5.94 o 
   7   7   7       36.38       41.92      6.08 o 
   8   7   7      143.76      168.11     13.95 o 
  -4   8   7        1.77       -0.07      1.70 o 
  -3   8   7       43.40       46.17     27.05 o 
  -2   8   7       57.99       52.92      4.81 o 
  -1   8   7       62.78       69.28      6.08 o 
   0   8   7      131.78      131.92      7.83 o 
   1   8   7      324.61      328.55      9.21 o 
   2   8   7      119.07      126.14      5.72 o 
   3   8   7       18.99       21.15      3.19 o 
   4   8   7      261.43      248.49      8.48 o 
   5   8   7       23.77       21.08      4.47 o 
   6   8   7      220.59      217.18      6.39 o 
   7   8   7        0.96        0.72      2.63 o 
   8   8   7      230.48      231.06     16.67 o 
  -3   9   7        3.89        1.45      2.28 o 
  -2   9   7      410.72      428.36     27.73 o 
  -1   9   7      112.60      108.24      8.06 o 
   0   9   7      251.01      247.93      9.11 o 
   1   9   7      345.27      337.80     10.42 o 
   2   9   7      172.48      172.12      9.16 o 
   3   9   7      445.18      447.74     12.45 o 
   4   9   7       43.53       49.40      6.04 o 
   5   9   7      392.93      404.58     14.29 o 
   6   9   7        3.23        2.38      1.80 o 
   7   9   7      115.58      131.33     10.20 o 
  -2  10   7        9.33       12.76      4.09 o 
  -1  10   7      119.79      110.37      7.45 o 
   0  10   7        0.30        2.10      2.28 o 
   1  10   7      277.56      269.40     10.27 o 
   2  10   7        8.50        5.25      4.42 o 
   3  10   7       70.60       71.26      6.86 o 
   4  10   7       86.05       81.92      6.44 o 
   5  10   7      160.90      170.83     13.61 o 
   6  10   7       82.91       93.98      5.65 o 
   7  10   7       25.67       31.53      6.52 o 
  -1  11   7       42.95       45.19      6.00 o 
   0  11   7       43.84       44.40      5.76 o 
   1  11   7       31.70       35.84      5.28 o 
   2  11   7      197.88      198.90      9.59 o 
   3  11   7        3.85        0.79      2.77 o 
   4  11   7      223.83      213.84     10.42 o 
   5  11   7        3.61        3.05      2.86 o 
   6  11   7       68.43       72.73      4.85 o 
   0  12   7       12.61       12.38      4.55 o 
   1  12   7       10.05       11.36      5.07 o 
   2  12   7       60.19       67.11      7.31 o 
   3  12   7       17.00       13.86      5.96 o 
   4  12   7       26.16       28.98      5.62 o 
  -2 -10   8       23.36       28.93      7.83 o 
  -1 -10   8       49.23       56.83      9.53 o 
   0 -10   8       68.99       80.99     10.55 o 
  -4  -9   8      132.05      134.25     10.72 o 
  -3  -9   8       36.78       40.50      8.17 o 
  -2  -9   8      115.66      128.97     11.91 o 
  -1  -9   8        0.66        3.06      6.47 o 
   0  -9   8      205.27      213.91      8.83 o 
   1  -9   8       15.31       13.69      4.59 o 
   2  -9   8       61.29       67.90      6.25 o 
  -5  -8   8       27.45       25.86      6.81 o 
  -4  -8   8       58.24       62.25      7.62 o 
  -3  -8   8      147.16      160.81      8.66 o 
  -2  -8   8       31.52       25.59     18.04 o 
  -1  -8   8      179.56      181.45      4.44 o 
   0  -8   8       10.13       10.02      1.85 o 
   1  -8   8      265.05      289.90     10.22 o 
   2  -8   8        1.98        3.63      2.72 o 
   3  -8   8      249.28      263.06     13.59 o 
  -6  -7   8        2.18       -0.34      2.38 o 
  -5  -7   8       90.79       98.35      9.87 o 
  -4  -7   8       13.81       14.29      5.10 o 
  -3  -7   8      136.20      135.78      7.58 o 
  -2  -7   8       32.11       26.72     17.87 o 
  -1  -7   8       28.04       28.54     19.57 o 
   0  -7   8      214.71      201.76     11.74 o 
   1  -7   8       34.43       32.96      3.72 o 
   2  -7   8       91.87      104.31      6.05 o 
   3  -7   8       17.94       18.56      3.71 o 
   4  -7   8      112.45      130.19      6.38 o 
  -6  -6   8      139.05      134.08     10.89 o 
  -5  -6   8        7.84        9.19      4.42 o 
  -4  -6   8      284.91      295.38     14.29 o 
  -3  -6   8       13.73       10.01      3.71 o 
  -2  -6   8      302.46      310.30     11.52 o 
  -1  -6   8       61.09       54.91      2.65 o 
   0  -6   8      457.22      452.98      8.42 o 
   1  -6   8      103.22      114.52      4.42 o 
   2  -6   8       93.55      106.60      6.13 o 
   3  -6   8       96.74      105.13      4.93 o 
   4  -6   8       51.58       53.72      4.59 o 
   5  -6   8       47.80       54.22      5.41 o 
  -6  -5   8      102.70      116.72      9.87 o 
  -5  -5   8       91.00      109.24      9.19 o 
  -4  -5   8      124.65      135.10      9.87 o 
  -3  -5   8      527.69      522.36     18.72 o 
  -2  -5   8       15.98       15.13      3.00 o 
  -1  -5   8      511.75      500.19     11.67 o 
   0  -5   8       24.37       24.55      1.11 o 
   1  -5   8      632.06      626.37     10.48 o 
   2  -5   8       46.04       50.82      5.61 o 
   3  -5   8      211.51      230.15      8.34 o 
   4  -5   8      138.31      129.69      5.07 o 
   5  -5   8       19.18       22.93      4.08 o 
   6  -5   8       63.79       55.57     37.26 o 
  -6  -4   8        2.25       -2.04      3.06 o 
  -5  -4   8       89.40       96.99      8.51 o 
  -4  -4   8       31.64       41.52      5.79 o 
  -3  -4   8      413.48      417.21     15.31 o 
  -2  -4   8      287.47      304.91     17.70 o 
  -1  -4   8      325.77      313.73     12.42 o 
   0  -4   8      787.60      817.15      9.33 o 
   1  -4   8      101.60      109.86      2.45 o 
   2  -4   8      222.62      247.79      5.40 o 
   3  -4   8       27.10       27.29      2.23 o 
   4  -4   8      319.63      329.22      7.10 o 
   5  -4   8      106.54      117.21      3.89 o 
   6  -4   8       39.10        0.17      1.68 o 
  -6  -3   8       61.47       90.52      8.17 o 
  -5  -3   8        1.49        1.02      2.38 o 
  -4  -3   8      127.02      138.50      8.85 o 
  -3  -3   8        0.85        1.70      2.38 o 
  -2  -3   8      177.81      182.74      9.19 o 
  -1  -3   8       15.61        9.19      4.76 o 
   0  -3   8      316.89      326.99      3.83 o 
   1  -3   8       77.75       79.86      2.80 o 
   2  -3   8       63.96       64.15      1.81 o 
   3  -3   8      117.75      126.87      3.68 o 
   4  -3   8       26.32       31.43      2.34 o 
   5  -3   8       73.31       88.69      5.82 o 
   6  -3   8        0.03        2.21      2.55 o 
   7  -3   8       52.17       53.87      6.02 o 
  -6  -2   8       64.90       68.74      7.49 o 
  -5  -2   8       44.68       51.52      2.05 o 
  -4  -2   8       15.23       15.99      6.47 o 
  -3  -2   8      391.69      418.91     20.42 o 
  -2  -2   8       12.61        9.87      3.06 o 
  -1  -2   8      132.04      150.41      7.15 o 
   0  -2   8       16.42       28.00      1.87 o 
   1  -2   8      370.26      387.63      5.46 o 
   2  -2   8        2.80        4.66      0.91 o 
   3  -2   8      127.96      127.75      3.34 o 
   4  -2   8      238.28      247.28     10.55 o 
   5  -2   8       79.95       91.86      5.92 o 
   6  -2   8       52.44       59.30      7.80 o 
   7  -2   8       26.81       26.41      4.69 o 
  -6  -1   8       61.92       77.93      7.83 o 
  -5  -1   8       13.31       11.85      1.41 o 
  -4  -1   8      194.48      215.08      3.05 o 
  -3  -1   8      155.34      170.49      8.85 o 
  -2  -1   8      142.66      171.51      8.17 o 
  -1  -1   8        0.70        1.70      3.06 o 
   0  -1   8      139.75      133.15      2.04 o 
   1  -1   8       23.86       24.35      1.10 o 
   2  -1   8       26.67       33.36      4.33 o 
   3  -1   8        2.03        7.47      3.85 o 
   4  -1   8      336.84      336.81      6.51 o 
   5  -1   8        1.91        2.38      2.38 o 
   6  -1   8       31.40       34.55      3.96 o 
   7  -1   8        9.90       11.12      4.28 o 
   8  -1   8       23.99       24.39      6.34 o 
  -6   0   8      298.37      312.10      6.67 o 
  -5   0   8        0.13        1.02      0.94 o 
  -4   0   8      400.31      403.43     14.63 o 
  -3   0   8      145.30      152.29      3.43 o 
  -2   0   8      575.14      567.92      7.53 o 
  -1   0   8      455.83      464.95      4.72 o 
   0   0   8      384.30      357.33      4.32 o 
   1   0   8     1760.24     1793.38     26.11 o 
   2   0   8       18.39       19.93      1.79 o 
   3   0   8      656.91      652.89     11.17 o 
   4   0   8       11.12        9.00      3.06 o 
   5   0   8      343.84      340.41      8.78 o 
   6   0   8       37.69       37.41      3.96 o 
   7   0   8      115.17      125.87      7.66 o 
   8   0   8       88.35       78.12     13.95 o 
  -7   1   8       77.46       81.48      4.45 o 
  -6   1   8        7.88        7.49      2.01 o 
  -5   1   8      171.49      188.52      5.56 o 
  -4   1   8        5.04        6.85      1.43 o 
  -3   1   8      846.66      857.74     12.06 o 
  -2   1   8       28.34       30.49      1.18 o 
  -1   1   8      265.22      252.51      3.48 o 
   0   1   8      338.51      389.76      7.09 o 
   1   1   8      671.58      686.86      8.70 o 
   2   1   8      374.26      421.52      5.70 o 
   3   1   8      140.32      144.49      3.51 o 
   4   1   8      366.12      358.68      6.03 o 
   5   1   8       24.06       23.16      1.01 o 
   6   1   8        4.94        2.72      1.93 o 
   7   1   8        8.14       10.62      3.24 o 
   8   1   8        9.55        9.50      4.64 o 
  -6   2   8      122.95      124.55     10.55 o 
  -5   2   8       66.14       66.70      4.42 o 
  -4   2   8      157.77      173.03      8.34 o 
  -3   2   8       66.83       70.79      3.57 o 
  -2   2   8      726.17      731.15     11.57 o 
  -1   2   8       19.48       23.30      1.49 o 
   0   2   8     1843.65     1909.13     27.43 o 
   1   2   8       58.11       70.25      5.96 o 
   2   2   8     1507.00     1514.46     22.86 o 
   3   2   8       38.62       42.03      2.02 o 
   4   2   8      858.11      848.79     13.53 o 
   5   2   8      275.85      257.78      3.95 o 
   6   2   8       67.45       79.63      7.15 o 
   7   2   8      181.37      179.11      8.54 o 
   8   2   8       36.59       29.50      5.17 o 
  -6   3   8       93.78       98.69      7.15 o 
  -5   3   8       41.67       50.03      3.81 o 
  -4   3   8       11.19       12.88      2.27 o 
  -3   3   8      309.65      304.78      9.02 o 
  -2   3   8       53.65       56.41      3.61 o 
  -1   3   8      186.64      194.31      4.74 o 
   0   3   8       14.30       20.54      1.55 o 
   1   3   8      668.63      675.59     11.62 o 
   2   3   8        0.96        2.38      1.31 o 
   3   3   8       96.75      101.82      3.72 o 
   4   3   8       19.93       25.87      1.43 o 
   5   3   8      265.54      269.72     12.42 o 
   6   3   8        9.54       13.61      4.42 o 
   7   3   8       66.94       73.51      8.17 o 
   8   3   8       77.53       92.16      7.58 o 
  -6   4   8        5.25        8.20      2.89 o 
  -5   4   8      234.12      222.31     10.55 o 
  -4   4   8       12.89       12.25      2.58 o 
  -3   4   8      555.05      532.38     14.97 o 
  -2   4   8      293.09      290.47      7.49 o 
  -1   4   8      288.52      285.63      6.80 o 
   0   4   8      826.78      769.76     13.64 o 
   1   4   8      638.11      552.44     52.24 o 
   2   4   8      655.49      622.13     10.93 o 
   3   4   8       15.16       16.26      2.36 o 
   4   4   8      673.05      666.94     14.55 o 
   5   4   8       21.00       21.22      1.39 o 
   6   4   8      214.67      251.14     12.25 o 
   7   4   8       34.40       40.50      6.81 o 
   8   4   8      271.52      275.98     25.18 o 
  -5   5   8        0.97        1.05      1.55 o 
  -4   5   8      128.50      118.63      9.19 o 
  -3   5   8        8.04        5.85      2.32 o 
  -2   5   8      769.74      741.13     26.88 o 
  -1   5   8       51.78       49.44      3.74 o 
   0   5   8      544.24      479.86      9.48 o 
   1   5   8      275.81      244.57      6.20 o 
   2   5   8      135.51      126.51      6.64 o 
   3   5   8      425.96      391.44      8.62 o 
   4   5   8       68.96       64.88      6.47 o 
   5   5   8      681.60      706.25     15.39 o 
   6   5   8        4.94        6.24      0.67 o 
   7   5   8      133.02      145.31     11.23 o 
   8   5   8        0.87        3.40      6.81 o 
  -5   6   8       69.43       60.75     35.90 o 
  -4   6   8       28.48       16.87     12.08 o 
  -3   6   8      277.73      284.37     17.36 o 
  -2   6   8       99.11       93.30      5.27 o 
  -1   6   8      448.39      444.18      9.97 o 
   0   6   8        0.42        0.99      1.31 o 
   1   6   8     1477.86     1457.31     30.32 o 
   2   6   8      147.28      143.86      6.22 o 
   3   6   8      604.24      628.50     19.57 o 
   4   6   8      412.63      409.62     12.02 o 
   5   6   8      480.53      490.66     12.38 o 
   6   6   8      271.77      296.11     11.96 o 
   7   6   8       48.93       67.72      8.85 o 
   8   6   8      235.90      225.96     24.50 o 
  -4   7   8       32.23       -0.26      1.55 o 
  -3   7   8       27.06       17.48     12.42 o 
  -2   7   8      115.76      121.97      5.89 o 
  -1   7   8       16.26       14.08      2.76 o 
   0   7   8       82.89       90.26      5.72 o 
   1   7   8       38.77       39.80      3.91 o 
   2   7   8      279.44      289.90     11.67 o 
   3   7   8       16.13       16.22      2.86 o 
   4   7   8      581.55      581.36     15.09 o 
   5   7   8       19.27       22.89      3.91 o 
   6   7   8      217.40      258.47     12.42 o 
   7   7   8       12.34        7.92      3.48 o 
   8   7   8      108.13      119.45     12.59 o 
  -4   8   8       84.08        0.66      3.24 o 
  -3   8   8        6.49        0.17      1.44 o 
  -2   8   8      203.63      212.44      8.68 o 
  -1   8   8       50.42       61.82      5.60 o 
   0   8   8       44.59       39.54      4.07 o 
   1   8   8      311.56      334.70      9.69 o 
   2   8   8      122.48      123.67      5.96 o 
   3   8   8      212.07      241.07     10.38 o 
   4   8   8       77.21       67.79      5.99 o 
   5   8   8      304.24      320.98     10.80 o 
   6   8   8        0.53        0.81      0.94 o 
   7   8   8       79.73       94.23      9.00 o 
  -3   9   8       94.73       77.69     44.75 o 
  -2   9   8       18.90       15.05      4.59 o 
  -1   9   8       99.76      101.91      6.48 o 
   0   9   8       91.82       93.82      6.10 o 
   1   9   8      148.11      147.77      8.74 o 
   2   9   8      106.24      108.55      6.29 o 
   3   9   8        1.74        0.84      1.79 o 
   4   9   8       85.02       83.70      6.86 o 
   5   9   8       26.73       23.73      4.16 o 
   6   9   8       29.98       29.00      3.12 o 
   7   9   8        0.04       -3.24      3.24 o 
  -2  10   8       80.73       75.35      8.40 o 
  -1  10   8        1.82        0.85      2.17 o 
   0  10   8      104.82      105.38      7.07 o 
   1  10   8        3.01        2.68      3.02 o 
   2  10   8      254.54      272.09     10.51 o 
   3  10   8       24.10       27.18      5.14 o 
   4  10   8       89.05       96.38      8.74 o 
   5  10   8       53.79       66.14      6.20 o 
   6  10   8        3.42        2.89      1.77 o 
  -1  11   8       52.47       48.51      7.93 o 
   0  11   8       13.61       10.83      4.97 o 
   1  11   8      114.56      118.91      9.76 o 
   2  11   8       11.68       11.60      3.92 o 
   3  11   8       48.49       45.32      5.96 o 
   4  11   8       22.55       24.78      4.98 o 
   5  11   8      113.95      119.21     10.69 o 
   2  12   8       39.90       39.71      6.35 o 
   3  12   8        8.14        9.47      4.31 o 
  -3  -9   9       36.53        7.83      9.19 o 
  -2  -9   9        5.35        4.08      4.42 o 
  -1  -9   9       20.64       14.29      6.13 o 
   0  -9   9        0.96        2.72      3.74 o 
   1  -9   9        5.77        2.59      2.22 o 
  -4  -8   9       42.07       41.18      8.17 o 
  -3  -8   9      159.38      178.31     11.89 o 
  -2  -8   9       93.25       99.46      7.70 o 
  -1  -8   9      125.04      116.51     70.10 o 
   0  -8   9      245.20      258.97     14.97 o 
   1  -8   9       47.54       55.30      3.85 o 
   2  -8   9       88.29       93.83      6.12 o 
   3  -8   9        2.02        4.27      2.89 o 
  -5  -7   9       22.45       15.99      6.13 o 
  -4  -7   9       88.10       99.71     10.55 o 
  -3  -7   9       89.48       89.00     13.78 o 
  -2  -7   9      103.68      111.50      7.21 o 
  -1  -7   9       47.22       47.33     28.59 o 
   0  -7   9      103.72      106.01      5.57 o 
   1  -7   9      115.17      126.26      4.95 o 
   2  -7   9       15.50       16.09      2.70 o 
   3  -7   9      161.79      165.51     11.06 o 
   4  -7   9        0.40        1.74      3.06 o 
  -5  -6   9      129.28      137.14     11.57 o 
  -4  -6   9        6.55        5.79      4.08 o 
  -3  -6   9      260.18      264.07     20.76 o 
  -2  -6   9       45.55       36.65     25.18 o 
  -1  -6   9       62.24       61.07     41.52 o 
   0  -6   9      144.28      132.22      6.23 o 
   1  -6   9       52.18       55.55      2.95 o 
   2  -6   9       59.96       62.27      5.60 o 
   3  -6   9       23.96       24.53      3.65 o 
   4  -6   9      109.19      118.05      6.95 o 
   5  -6   9        1.77        3.24      1.81 o 
  -6  -5   9       81.65       89.84     10.21 o 
  -5  -5   9       27.25       28.59      6.47 o 
  -4  -5   9      301.89      288.24     14.97 o 
  -3  -5   9       18.12       17.70      5.10 o 
  -2  -5   9      439.50      405.98     15.99 o 
  -1  -5   9       19.74       18.07      3.24 o 
   0  -5   9      506.59      454.90     11.91 o 
   1  -5   9      199.37      190.17      3.54 o 
   2  -5   9      157.84      142.10      3.29 o 
   3  -5   9      197.32      201.23      4.96 o 
   4  -5   9      174.52      165.97      6.68 o 
   5  -5   9       89.94       96.57      5.95 o 
  -5  -4   9       75.50       83.71      8.85 o 
  -4  -4   9       82.18       84.39      8.51 o 
  -3  -4   9      319.49      319.54     14.29 o 
  -2  -4   9        0.55        1.70      4.08 o 
  -1  -4   9      443.15      414.83     15.31 o 
   0  -4   9      126.65       88.83      1.64 o 
   1  -4   9      925.76      888.75     15.18 o 
   2  -4   9      293.32      259.26      5.26 o 
   3  -4   9      315.05      347.90     10.64 o 
   4  -4   9      336.72      314.15     12.50 o 
   5  -4   9       33.32        0.00      1.06 o 
   6  -4   9      158.94      164.69      9.19 o 
  -5  -3   9        1.51        4.08      3.74 o 
  -4  -3   9       20.68       19.74      5.10 o 
  -3  -3   9      109.74      135.44      9.19 o 
  -2  -3   9        1.13        1.02      2.38 o 
  -1  -3   9       83.89       91.88      6.81 o 
   0  -3   9       78.58       80.62      1.29 o 
   1  -3   9      184.91      203.62      3.44 o 
   2  -3   9       65.24       79.20      2.68 o 
   3  -3   9       19.17       20.91      1.85 o 
   4  -3   9      227.42      241.75      9.83 o 
   5  -3   9        6.16        2.86      3.57 o 
   6  -3   9       19.29        0.00      1.38 o 
  -5  -2   9       17.07       17.36      5.10 o 
  -4  -2   9      103.12      127.27      9.19 o 
  -3  -2   9       13.87       17.70      4.42 o 
  -2  -2   9      174.59      191.59      9.53 o 
  -1  -2   9        4.00       11.23      3.40 o 
   0  -2   9      532.28      524.14      6.75 o 
   1  -2   9       90.78       95.47      2.23 o 
   2  -2   9      330.32      338.13      5.02 o 
   3  -2   9       38.72       41.15      2.02 o 
   4  -2   9      180.98      185.29      4.42 o 
   5  -2   9       81.50       89.63     15.48 o 
   6  -2   9        2.68        0.00      1.20 o 
   7  -2   9       88.48       93.73      8.85 o 
  -5  -1   9        6.14       15.65      4.76 o 
  -4  -1   9       29.00        4.08      5.44 o 
  -3  -1   9      255.05      274.62     18.04 o 
  -2  -1   9       40.51       44.92      8.51 o 
  -1  -1   9      212.23      235.83      9.87 o 
   0  -1   9      106.52      101.24      2.05 o 
   1  -1   9      554.14      579.15      7.77 o 
   2  -1   9       69.69       62.57      2.05 o 
   3  -1   9      163.48      158.84      3.77 o 
   4  -1   9       27.74       29.45      2.07 o 
   5  -1   9      217.06      223.60      7.83 o 
   6  -1   9       16.89       23.58      4.38 o 
   7  -1   9      120.68      129.52      7.82 o 
  -5   0   9       93.30      108.92      4.57 o 
  -4   0   9      227.81      228.11     14.29 o 
  -3   0   9      310.48      307.95     12.42 o 
  -2   0   9      700.26      694.47     10.61 o 
  -1   0   9        4.26        4.38      0.55 o 
   0   0   9     1065.75     1094.08     16.68 o 
   1   0   9       32.28       32.11      2.71 o 
   2   0   9      552.62      562.63     10.17 o 
   3   0   9      260.22      248.27      6.64 o 
   4   0   9      600.18      565.42      8.20 o 
   5   0   9      322.13      307.97     11.91 o 
   6   0   9       70.95       74.99      5.28 o 
   7   0   9      235.64      247.45     10.89 o 
  -5   1   9        3.70        1.94      1.24 o 
  -4   1   9        3.62        6.61      2.04 o 
  -3   1   9        2.17        2.33      0.59 o 
  -2   1   9       22.83       25.54      1.68 o 
  -1   1   9        0.90        1.05      0.47 o 
   0   1   9        4.99        2.50      0.91 o 
   1   1   9       29.49       40.11      1.93 o 
   2   1   9      380.67      349.78      6.48 o 
   3   1   9        2.03        4.58      1.31 o 
   4   1   9      449.18      432.53      7.55 o 
   5   1   9       43.68       47.00      2.43 o 
   6   1   9      272.39      271.18      9.26 o 
   7   1   9        1.05        2.74      3.08 o 
   8   1   9      140.50      115.84     16.50 o 
  -6   2   9       71.44       74.87      5.44 o 
  -5   2   9       16.18       23.41      2.71 o 
  -4   2   9       98.45       97.97      3.57 o 
  -3   2   9      147.73      166.03      3.96 o 
  -2   2   9      434.47      435.83      7.03 o 
  -1   2   9        2.78        5.42      1.06 o 
   0   2   9      344.16      327.01      5.41 o 
   1   2   9      171.99      174.57      3.83 o 
   2   2   9       74.17       70.83      2.52 o 
   3   2   9       28.59       33.91      2.19 o 
   4   2   9        1.46        1.57      1.19 o 
   5   2   9       54.18       55.10      2.72 o 
   6   2   9       59.35       40.16      6.13 o 
   7   2   9        0.05       -2.57      2.89 o 
   8   2   9        1.82        1.53      2.65 o 
  -6   3   9       16.79       17.70      4.08 o 
  -5   3   9      127.73      137.48      5.54 o 
  -4   3   9       32.08       42.71      2.65 o 
  -3   3   9      200.12      210.36     10.72 o 
  -2   3   9      175.40      199.20      4.21 o 
  -1   3   9       59.24       59.29      2.67 o 
   0   3   9      241.95      259.54      5.72 o 
   1   3   9       85.54       91.95      3.10 o 
   2   3   9      350.30      334.10      6.72 o 
   3   3   9       11.19       11.77      1.79 o 
   4   3   9      533.97      506.16      7.56 o 
   5   3   9       29.21       31.12      1.60 o 
   6   3   9      117.61      137.48      9.53 o 
   7   3   9       24.90       27.22      6.47 o 
   8   3   9       73.17       76.11      7.22 o 
  -5   4   9       24.19       27.06      4.25 o 
  -4   4   9      128.93      128.33      4.81 o 
  -3   4   9      142.54      144.15      4.57 o 
  -2   4   9      266.67      268.66      6.99 o 
  -1   4   9      204.71      196.66      4.79 o 
   0   4   9        5.74        6.93      1.55 o 
   1   4   9      808.44      764.04     26.54 o 
   2   4   9        0.42        3.39      2.89 o 
   3   4   9      342.86      339.58      7.69 o 
   4   4   9       10.53        6.22      2.32 o 
   5   4   9      360.34      356.27      6.82 o 
   6   4   9        0.29        0.27      0.68 o 
   7   4   9       52.89       60.57      8.17 o 
   8   4   9       50.84       53.43      9.19 o 
  -5   5   9      115.78      121.83      6.64 o 
  -4   5   9        0.02       -1.55      1.55 o 
  -3   5   9      262.19      275.67     13.10 o 
  -2   5   9       96.62       95.51      4.21 o 
  -1   5   9      224.07      228.86      7.03 o 
   0   5   9      650.37      623.83     13.03 o 
   1   5   9      596.13      610.71     13.10 o 
   2   5   9      815.18      830.11     28.93 o 
   3   5   9       20.28       27.06      3.06 o 
   4   5   9      592.56      599.53     14.48 o 
   5   5   9        6.68        6.07      2.89 o 
   6   5   9      210.67      204.01     13.95 o 
   7   5   9       50.24       60.23      8.51 o 
   8   5   9      190.94      185.12     14.97 o 
  -4   6   9       33.26        0.19      1.31 o 
  -3   6   9       20.31       17.04      2.89 o 
  -2   6   9      284.14      299.01      8.30 o 
  -1   6   9        1.78        0.93      1.31 o 
   0   6   9      282.28      302.26      9.24 o 
   1   6   9       11.23       20.58      2.72 o 
   2   6   9      325.92      355.71     19.91 o 
   3   6   9       55.02       80.84      5.64 o 
   4   6   9      121.28      137.33      6.10 o 
   5   6   9      106.33      123.01      7.35 o 
   6   6   9        0.98        0.34      2.72 o 
   7   6   9        8.71       15.99      5.79 o 
   8   6   9        3.57        6.81      5.44 o 
  -4   7   9       52.26        0.51      1.68 o 
  -3   7   9       36.28        0.15      1.31 o 
  -2   7   9      176.14      178.03     10.04 o 
  -1   7   9      169.01      187.75      8.68 o 
   0   7   9      162.99      158.12      7.09 o 
   1   7   9      683.19      706.41     16.68 o 
   2   7   9      223.24      212.44     11.57 o 
   3   7   9      291.46      303.06     11.06 o 
   4   7   9       13.15       12.25      2.94 o 
   5   7   9      419.83      408.32     17.00 o 
   6   7   9       29.80       41.25      5.04 o 
   7   7   9      108.75      120.97      8.30 o 
  -3   8   9       75.38       91.03      9.70 o 
  -2   8   9       58.60       60.05     36.07 o 
  -1   8   9      104.33      103.77      6.00 o 
   0   8   9       34.61       26.93     19.06 o 
   1   8   9      139.32      151.24      6.69 o 
   2   8   9       85.77       94.87      8.17 o 
   3   8   9        3.42        4.73      2.37 o 
   4   8   9      169.90      169.16      9.24 o 
   5   8   9        7.98        6.73      3.32 o 
   6   8   9       97.14      110.01      7.41 o 
   7   8   9        0.74        0.53      2.58 o 
  -2   9   9      139.09      156.62      8.85 o 
  -1   9   9       16.73        8.78      7.49 o 
   0   9   9       52.67       55.79      6.17 o 
   1   9   9       64.63       67.61      5.47 o 
   2   9   9       87.57      103.25      6.54 o 
   3   9   9       48.70       62.13      9.87 o 
   4   9   9       19.49       23.37      4.80 o 
   5   9   9      135.47      145.44     12.34 o 
   6   9   9        2.08        7.27      3.34 o 
  -1  10   9       93.03      120.17     16.33 o 
   0  10   9        1.74        1.87      2.41 o 
   1  10   9      129.25      149.31      9.72 o 
   2  10   9       56.61       68.86      6.35 o 
   3  10   9       44.42       59.20      7.35 o 
   4  10   9      156.67      170.11     16.33 o 
   5  10   9      133.26      145.68     13.27 o 
   6  10   9      105.10      125.48     10.45 o 
   0  11   9       71.63       84.98      9.37 o 
   1  11   9       16.13       25.73      5.04 o 
   2  11   9      229.31      246.72     15.48 o 
   3  11   9       91.07       97.89      9.27 o 
   4  11   9      118.20      141.05     11.61 o 
  -2  -8  10       59.12       48.43     33.01 o 
  -1  -8  10       15.64        8.42      8.51 o 
   0  -8  10       11.40       15.31      5.79 o 
   1  -8  10       54.69       57.51      8.51 o 
  -4  -7  10        3.73        6.13      5.10 o 
  -3  -7  10       90.07       94.26     17.36 o 
  -2  -7  10       26.21        1.70      3.40 o 
  -1  -7  10       63.45       53.33     35.39 o 
   0  -7  10      117.15      122.22      9.31 o 
   1  -7  10       56.96       56.49      7.49 o 
   2  -7  10       50.44       55.11      2.95 o 
   3  -7  10        8.85        6.30      3.33 o 
  -4  -6  10       42.93       54.11      8.51 o 
  -3  -6  10       25.94       21.10      6.13 o 
  -2  -6  10       30.14       -0.68      2.72 o 
  -1  -6  10       13.37        0.68      2.38 o 
   0  -6  10       41.93       31.59     21.95 o 
   1  -6  10       34.65       40.25      3.12 o 
   2  -6  10        8.62        5.20      3.27 o 
   3  -6  10       27.31       26.21      9.14 o 
   4  -6  10        6.92        9.81      2.68 o 
  -5  -5  10      101.48       92.90     10.89 o 
  -4  -5  10       11.06        9.19      5.10 o 
  -3  -5  10      351.72      334.18     16.67 o 
  -2  -5  10        9.14        1.02      2.72 o 
  -1  -5  10      247.53      209.97     11.91 o 
   0  -5  10       35.41        1.02      2.38 o 
   1  -5  10      220.05      199.02      5.66 o 
   2  -5  10       14.76       20.49      2.55 o 
   3  -5  10       44.95       37.39      2.51 o 
   4  -5  10       64.84       68.04      4.41 o 
   5  -5  10       10.63        0.95      1.79 o 
  -5  -4  10        9.39       12.25      5.44 o 
  -4  -4  10      349.14      329.41     16.67 o 
  -3  -4  10       42.71       53.77      7.49 o 
  -2  -4  10      679.71      602.67     30.29 o 
  -1  -4  10        0.10        0.34      2.04 o 
   0  -4  10      759.98      676.86     21.44 o 
   1  -4  10       78.25       61.32      1.76 o 
   2  -4  10      306.84      279.49      5.53 o 
   3  -4  10      152.68      135.71      3.78 o 
   4  -4  10      269.50      248.75      7.83 o 
   5  -4  10       95.67       91.37      5.52 o 
  -5  -3  10       11.33       12.93      5.44 o 
  -4  -3  10       50.83       55.13      7.83 o 
  -3  -3  10       83.06       87.12      8.51 o 
  -2  -3  10       78.86       83.37      8.17 o 
  -1  -3  10      163.71      177.64     10.21 o 
   0  -3  10       48.13       62.28      6.13 o 
   1  -3  10      566.62      557.74      7.91 o 
   2  -3  10        5.84        3.73      1.53 o 
   3  -3  10      314.02      307.18      7.99 o 
   4  -3  10       55.99       60.61      5.79 o 
   5  -3  10      155.57      170.47     10.38 o 
   6  -3  10       50.52        0.15      1.63 o 
  -5  -2  10       44.68       50.70      7.83 o 
  -4  -2  10        4.64        7.15      4.08 o 
  -3  -2  10      366.92      384.54     16.33 o 
  -2  -2  10        7.67        8.17      3.74 o 
  -1  -2  10      220.93      230.72     16.33 o 
   0  -2  10        9.40        8.99      0.48 o 
   1  -2  10      378.91      358.18      5.48 o 
   2  -2  10      105.91      106.47      3.62 o 
   3  -2  10      161.19      148.01      3.59 o 
   4  -2  10      353.39      330.22     13.59 o 
   5  -2  10       58.66       55.88      5.25 o 
   6  -2  10       65.85       77.78      5.89 o 
  -5  -1  10       60.73       72.48      8.85 o 
  -4  -1  10      164.99      176.96     11.91 o 
  -3  -1  10       77.17       87.46      8.51 o 
  -2  -1  10      284.46      321.24     13.61 o 
  -1  -1  10        5.03        5.10      3.06 o 
   0  -1  10      434.74      448.26      5.34 o 
   1  -1  10       77.79       76.23      4.01 o 
   2  -1  10      341.56      367.14      5.79 o 
   3  -1  10       39.75       40.44      3.76 o 
   4  -1  10      301.20      316.06     11.06 o 
   5  -1  10       89.18       91.17      5.04 o 
   6  -1  10       23.43        0.00      1.49 o 
   7  -1  10       88.67      103.79      8.68 o 
  -5   0  10       98.75      124.89     10.55 o 
  -4   0  10       68.27       87.46      8.85 o 
  -2   0  10       90.53      124.21     13.61 o 
  -1   0  10      678.90      669.42     18.38 o 
   0   0  10        6.18        8.29      1.49 o 
   1   0  10     1389.86     1368.22     22.67 o 
   2   0  10       21.92       24.16      2.52 o 
   3   0  10      596.05      605.47     12.10 o 
   4   0  10       72.94       82.89      3.71 o 
   5   0  10      431.28      424.68     15.89 o 
   6   0  10       43.58        0.00      1.38 o 
   7   0  10      124.10      130.91      9.69 o 
  -5   1  10        1.64        0.00      2.04 o 
  -4   1  10      154.29      160.71      8.85 o 
  -3   1  10        4.70        2.01      0.57 o 
  -2   1  10      463.31      458.47     11.85 o 
  -1   1  10      278.48      267.29      5.82 o 
   0   1  10     1054.58     1052.48     12.77 o 
   1   1  10      156.48      150.76      3.03 o 
   2   1  10      838.73      823.99     13.80 o 
   3   1  10      384.86      359.29      8.42 o 
   4   1  10      449.10      447.82      9.62 o 
   5   1  10      403.33      368.60      6.86 o 
   6   1  10       43.24       55.38      5.77 o 
   7   1  10      247.58      252.50     10.82 o 
  -5   2  10       45.48       47.98      7.83 o 
  -4   2  10      122.43      103.18      4.59 o 
  -3   2  10       50.45       48.85      2.27 o 
  -2   2  10        3.45        2.72      0.72 o 
  -1   2  10       57.15       53.50      1.79 o 
   0   2  10       10.26        9.29      1.22 o 
   1   2  10       21.85       29.70      1.64 o 
   2   2  10        5.69        6.02      1.47 o 
   3   2  10        3.11        2.27      1.06 o 
   4   2  10        2.83        3.32      1.55 o 
   5   2  10      134.55      132.16      4.53 o 
   6   2  10        4.24        0.00      1.70 o 
   7   2  10       47.83       54.82      5.78 o 
  -5   3  10       31.82       42.02      3.23 o 
  -4   3  10       23.96       29.12      2.72 o 
  -3   3  10      147.39      160.22      4.72 o 
  -2   3  10       43.56       52.01      3.40 o 
  -1   3  10      102.88      108.74      4.42 o 
   0   3  10        0.27        0.68      0.72 o 
   1   3  10      442.95      436.92     10.89 o 
   2   3  10       25.14       21.58      2.21 o 
   3   3  10       89.43      102.18      3.05 o 
   4   3  10      114.19      108.32      4.55 o 
   5   3  10      124.35      123.88      3.43 o 
   6   3  10       96.45      104.47      8.85 o 
   7   3  10        9.58        7.49      4.76 o 
  -5   4  10       41.38       49.93      5.44 o 
  -4   4  10       32.49       34.37      2.89 o 
  -3   4  10       55.43       69.22      3.37 o 
  -2   4  10      204.74      204.17      6.04 o 
  -1   4  10       25.26       25.70      4.08 o 
   0   4  10      143.52      156.65      4.31 o 
   1   4  10       60.99       63.60      4.42 o 
   2   4  10      102.43      115.98      4.25 o 
   3   4  10       17.72       18.61      2.71 o 
   4   4  10      228.97      229.81      7.10 o 
   5   4  10       52.44       53.09      3.45 o 
   6   4  10      117.80      126.93      9.87 o 
   7   4  10       21.05       21.78      6.13 o 
  -4   5  10       83.80      103.47      8.51 o 
  -3   5  10      127.75      123.37     15.82 o 
  -2   5  10      234.87      248.37      7.62 o 
  -1   5  10      271.44      266.02      7.93 o 
   0   5  10        1.37        1.70      1.31 o 
   1   5  10      684.19      691.07     19.91 o 
   2   5  10       38.32       31.57      4.76 o 
   3   5  10      414.15      420.10     11.13 o 
   4   5  10       61.93       62.65      4.31 o 
   5   5  10      321.60      330.63     11.64 o 
   6   5  10       97.87      104.81      9.53 o 
   7   5  10       26.44       34.03     11.57 o 
  -4   6  10        2.93        6.98      2.55 o 
  -3   6  10        9.47       10.21      2.41 o 
  -2   6  10        7.27        6.40      2.36 o 
  -1   6  10       12.05       19.40      2.61 o 
   0   6  10        7.50        9.32      2.70 o 
   1   6  10       75.24       90.47      4.65 o 
   2   6  10       57.38       64.71      5.07 o 
   3   6  10       15.95       11.70      3.01 o 
   4   6  10      109.24      127.20      6.64 o 
   5   6  10        0.36        1.68      2.03 o 
   6   6  10       40.07       51.62      5.41 o 
   7   6  10       16.12       11.91      8.85 o 
  -3   7  10       96.64      102.14     10.89 o 
  -2   7  10       42.16       33.74     25.18 o 
  -1   7  10       81.84       76.85      5.60 o 
   0   7  10       30.40       35.85      4.19 o 
   1   7  10       18.52       14.06      2.86 o 
   2   7  10      231.99      243.64      7.99 o 
   3   7  10        4.64        6.45      2.37 o 
   4   7  10      185.74      209.32     10.89 o 
   5   7  10       21.62       31.72      4.31 o 
   6   7  10       14.29       19.08      4.21 o 
   7   7  10       21.35       28.59      6.39 o 
  -2   8  10       70.80        2.16      3.48 o 
  -1   8  10       37.97        0.34      1.95 o 
   0   8  10       24.32       19.67     14.80 o 
   1   8  10      167.70      167.52      7.17 o 
   2   8  10       73.91       80.72      7.15 o 
   3   8  10       78.54       92.64      5.80 o 
   4   8  10        2.33        2.98      2.37 o 
   5   8  10      211.10      213.80     18.21 o 
   6   8  10       23.92       24.70      5.85 o 
  -1   9  10       46.40        0.68      2.52 o 
   0   9  10       38.51       24.17     19.23 o 
   1   9  10       50.54       57.45      5.38 o 
   2   9  10       93.56       93.10      7.47 o 
   3   9  10        4.47        4.44      2.86 o 
   4   9  10       70.62       75.29      9.87 o 
   5   9  10       17.86       19.28      4.41 o 
   6   9  10       38.65       45.82      6.05 o 
   0  10  10      182.58      226.73     12.84 o 
   1  10  10       18.20       17.03      6.83 o 
   2  10  10      324.72      378.97     14.63 o 
   3  10  10       44.99       43.31      5.72 o 
   4  10  10      103.32      124.62      8.66 o 
   5  10  10      144.73      145.21      9.24 o 
   2  11  10       43.72       48.44      7.99 o 
   3  11  10      102.16      114.00     11.57 o 
  -2  -7  11       24.75        1.02      3.40 o 
  -1  -7  11       13.07        0.34      2.72 o 
   0  -7  11        7.53        3.36      3.23 o 
   1  -7  11       75.36       82.35      9.87 o 
  -3  -6  11       46.62       57.85      9.19 o 
  -2  -6  11        5.53        0.00      2.38 o 
  -1  -6  11       21.45       -0.34      2.38 o 
   0  -6  11       29.37        0.00      2.04 o 
   1  -6  11       40.29       43.90      7.15 o 
   2  -6  11       24.08       27.22      5.79 o 
   3  -6  11       20.17        9.72      8.00 o 
  -4  -5  11       47.31       57.17      9.53 o 
  -3  -5  11        0.79        3.74      4.08 o 
  -2  -5  11       27.73        0.34      2.72 o 
  -1  -5  11        6.85       -0.34      2.38 o 
   0  -5  11       27.60       -0.68      2.38 o 
   1  -5  11       45.97       53.09      6.47 o 
   2  -5  11       11.51        8.17      3.53 o 
   3  -5  11       15.49        9.22      8.51 o 
   4  -5  11       24.18       16.29     12.25 o 
  -4  -4  11       69.42       59.89      9.19 o 
  -3  -4  11      199.14      192.27     13.61 o 
  -2  -4  11       18.68       -0.68      4.42 o 
  -1  -4  11      219.11      201.46     12.59 o 
   0  -4  11        0.68       -0.34      2.04 o 
   1  -4  11      303.17      271.15      4.44 o 
   2  -4  11        1.18        1.28      0.94 o 
   3  -4  11       58.65       62.35      3.68 o 
   4  -4  11       24.83       12.58     12.08 o 
   5  -4  11       14.88        0.22      1.49 o 
  -4  -3  11       66.28       68.40      9.53 o 
  -3  -3  11      132.37      156.88     12.25 o 
  -2  -3  11      192.11      207.58     19.74 o 
  -1  -3  11       43.28       44.58      6.47 o 
   0  -3  11      342.99      350.51     20.76 o 
   1  -3  11       18.21       15.92      1.67 o 
   2  -3  11      215.67      218.66      4.44 o 
   3  -3  11        1.10        1.24      1.23 o 
   4  -3  11      179.80      171.41      6.00 o 
   5  -3  11       16.44        0.00      1.20 o 
  -4  -2  11       93.74      112.30     10.55 o 
  -3  -2  11       11.02       12.25      5.10 o 
  -2  -2  11      255.43      252.50     13.61 o 
  -1  -2  11       69.02       87.80      7.83 o 
   0  -2  11      353.97      352.55     14.29 o 
   1  -2  11      212.33      208.36      5.80 o 
   2  -2  11      117.80      106.59      2.75 o 
   3  -2  11      131.44      133.24      5.35 o 
   4  -2  11        9.90        8.42      2.55 o 
   5  -2  11      190.07      190.67     12.42 o 
   6  -2  11        2.56        0.00      1.31 o 
  -4  -1  11        1.09        3.40      4.08 o 
  -3  -1  11      297.80      308.99     15.99 o 
  -2  -1  11        0.33        1.02      2.72 o 
  -1  -1  11      147.51      175.94     15.65 o 
   0  -1  11       11.33        6.58      1.02 o 
   1  -1  11      236.59      239.47      5.16 o 
   2  -1  11       70.62       76.43      2.68 o 
   3  -1  11       64.59       73.59      3.10 o 
   4  -1  11      194.95      199.19      5.09 o 
   5  -1  11       68.38       78.42      5.79 o 
   6  -1  11       58.70       62.24     36.92 o 
  -4   0  11      134.02      146.33     11.91 o 
  -3   0  11      156.81      172.87     12.25 o 
  -2   0  11      395.83      415.85     17.36 o 
  -1   0  11       18.09       13.61      4.42 o 
   0   0  11      471.74      474.68     15.65 o 
   1   0  11        0.17        1.47      0.91 o 
   2   0  11      288.19      291.23      6.21 o 
   3   0  11       39.74       45.52      2.43 o 
   4   0  11      232.29      241.74      7.26 o 
   5   0  11      111.73      119.28      6.05 o 
   6   0  11       40.61       50.90     30.29 o 
  -4   1  11       37.35       50.02      8.17 o 
  -3   1  11      227.43      252.50     14.29 o 
  -2   1  11      208.98      204.28      8.88 o 
  -1   1  11      221.68      225.71      3.50 o 
   0   1  11       66.87       67.03      2.49 o 
   1   1  11      545.19      543.34      9.87 o 
   2   1  11        0.67        1.29      1.06 o 
   3   1  11      321.59      346.43      7.46 o 
   4   1  11        0.31        1.85      1.26 o 
   5   1  11      310.79      310.24      6.81 o 
   6   1  11        0.83       -0.43      1.75 o 
   7   1  11       48.72        0.34      1.93 o 
  -4   2  11        2.14        0.68      3.06 o 
  -3   2  11      170.42      179.31      7.39 o 
  -2   2  11        1.56        3.33      1.35 o 
  -1   2  11      167.06      164.65      6.83 o 
   0   2  11      155.88      172.09      5.08 o 
   1   2  11      598.25      607.41      9.34 o 
   2   2  11      428.23      442.05      7.10 o 
   3   2  11      225.94      230.49      6.00 o 
   4   2  11      453.40      453.69     10.11 o 
   5   2  11       60.68       53.03      4.01 o 
   6   2  11      156.92      160.62     10.89 o 
   7   2  11        0.05        0.11      2.38 o 
  -4   3  11       59.10       63.98      6.47 o 
  -3   3  11        1.50        3.83      1.38 o 
  -2   3  11      283.08      277.46      6.11 o 
  -1   3  11        5.78        6.66      1.49 o 
   0   3  11      273.97      279.50      7.66 o 
   1   3  11       33.72       35.45      9.70 o 
   2   3  11      401.97      411.18      7.68 o 
   3   3  11       81.85       88.99      3.19 o 
   4   3  11      357.92      361.22      8.69 o 
   5   3  11      174.07      161.40      6.42 o 
   6   3  11       62.24       -0.34      2.38 o 
   7   3  11       62.59       55.13     13.27 o 
  -4   4  11       10.66       13.31      3.37 o 
  -3   4  11       95.61      102.65      5.78 o 
  -2   4  11        9.37       16.40      1.93 o 
  -1   4  11      153.14      172.40      6.69 o 
   0   4  11       30.61       23.57      2.13 o 
   1   4  11      513.52      547.24     20.08 o 
   2   4  11        8.12        8.71      1.88 o 
   3   4  11      143.06      166.09      6.70 o 
   4   4  11       15.99       17.02      2.54 o 
   5   4  11      136.94      145.36      6.42 o 
   6   4  11       67.68       69.76      8.17 o 
   7   4  11       17.03       18.04      6.13 o 
  -4   5  11       32.92       30.48      3.24 o 
  -3   5  11       16.65       20.47      2.65 o 
  -2   5  11      148.82      145.15      5.05 o 
  -1   5  11        7.73       11.07      3.10 o 
   0   5  11      164.85      164.34      5.28 o 
   1   5  11       20.44       21.14      3.19 o 
   2   5  11      125.80      124.34      6.47 o 
   3   5  11       36.58       41.86      3.59 o 
   4   5  11       87.69       90.09      5.91 o 
   5   5  11       19.73       23.08      2.99 o 
   6   5  11       35.89       35.39      6.81 o 
   7   5  11        9.25        9.53      5.44 o 
  -3   6  11        4.30        0.68      3.06 o 
  -2   6  11       75.10       85.60      4.69 o 
  -1   6  11       40.71       31.24      3.81 o 
   0   6  11       20.44       22.12      3.74 o 
   1   6  11      150.08      151.74      8.68 o 
   2   6  11       42.00       53.09      4.53 o 
   3   6  11      112.61      114.28      6.87 o 
   4   6  11        0.23       -0.12      1.49 o 
   5   6  11      171.66      182.12      9.53 o 
   6   6  11       18.56       14.45      4.64 o 
   7   6  11       49.85       60.91      9.53 o 
  -2   7  11       15.49        0.26      1.44 o 
  -1   7  11      107.09      117.24      7.10 o 
   0   7  11        1.50        0.40      1.31 o 
   1   7  11      214.31      225.84      7.90 o 
   2   7  11       10.45        9.67      3.27 o 
   3   7  11       53.10       48.63     28.93 o 
   4   7  11      143.36      149.51     18.38 o 
   5   7  11      152.19      151.05     10.04 o 
   6   7  11      142.86      160.99     13.80 o 
  -2   8  11       83.51       92.81     53.26 o 
  -1   8  11        5.65        0.24      1.95 o 
   0   8  11       93.64      106.72      7.60 o 
   1   8  11        3.99        3.62      3.91 o 
   2   8  11      274.31      288.55     10.12 o 
   3   8  11       57.59       58.22      6.98 o 
   4   8  11      209.33      221.22     11.28 o 
   5   8  11       61.84       56.05      5.96 o 
   6   8  11       78.05       82.54      7.31 o 
   0   9  11       10.21        6.83      4.76 o 
   1   9  11       58.94       50.05     31.65 o 
   2   9  11       23.96        1.27      2.70 o 
   3   9  11       57.71       69.34      6.05 o 
   4   9  11        0.60        0.28      3.57 o 
   5   9  11      159.18      175.30      9.88 o 
   1  10  11      107.01      130.44      8.52 o 
   2  10  11       87.72       89.89      7.41 o 
   3  10  11       62.12       70.43      7.02 o 
  -1  -6  12        4.77        0.68      3.06 o 
   0  -6  12       58.87        0.00      2.04 o 
   1  -6  12       35.93       36.41      7.49 o 
  -2  -5  12        0.82        1.36      3.40 o 
  -1  -5  12       89.04       99.37     10.21 o 
   0  -5  12        2.57        0.68      2.72 o 
   1  -5  12       99.28      106.51      9.53 o 
   2  -5  12        7.82        0.68      2.38 o 
   3  -5  12       38.17       42.60      4.08 o 
  -3  -4  12        8.87        7.49      8.51 o 
  -2  -4  12       55.68       76.91      9.87 o 
  -1  -4  12        5.06       -0.34      2.72 o 
   0  -4  12       40.13       -0.34      2.38 o 
   1  -4  12       49.15       38.79      9.87 o 
   2  -4  12       13.23       20.42      7.15 o 
   3  -4  12       33.85       34.57      5.42 o 
   4  -4  12       21.77       14.83     10.89 o 
  -4  -3  12       36.25       33.01     13.27 o 
  -3  -3  12       30.70       32.33     12.25 o 
  -2  -3  12       48.73       45.26      7.49 o 
  -1  -3  12       29.96       35.05      6.47 o 
   0  -3  12       13.78        0.68      3.74 o 
   1  -3  12      109.37      108.90      8.51 o 
   2  -3  12        1.65        3.28      1.14 o 
   3  -3  12       34.60       35.02      3.20 o 
   4  -3  12       13.02        9.56      1.99 o 
  -3  -2  12      114.00      142.25     19.06 o 
  -2  -2  12       10.53        8.85      7.83 o 
  -1  -2  12       14.08       17.36      5.44 o 
   0  -2  12       71.74       68.74     11.91 o 
   1  -2  12       27.81       31.90      2.55 o 
   2  -2  12      111.54      110.63      2.89 o 
   3  -2  12        4.94        5.44      1.36 o 
   4  -2  12      100.53      104.26      7.35 o 
   5  -2  12        0.10        0.00      1.06 o 
  -2  -1  12      175.69      194.65     19.40 o 
  -1  -1  12       12.56       13.61      4.76 o 
   0  -1  12      254.90      279.39     13.27 o 
   1  -1  12       47.30       47.62      3.37 o 
   2  -1  12      195.73      193.31      4.41 o 
   3  -1  12       25.98       31.51      3.02 o 
   4  -1  12      105.11      105.58      4.51 o 
   5  -1  12       87.27       78.09      6.94 o 
  -1   0  12      196.83      214.73     12.59 o 
   0   0  12       40.51       36.42      1.62 o 
   1   0  12      405.07      417.58      6.74 o 
   2   0  12       79.77       75.81      2.65 o 
   3   0  12      124.45      137.13      4.25 o 
   4   0  12       77.47       74.84      4.42 o 
   5   0  12       82.37       79.15      5.96 o 
   6   0  12       36.09        0.34      1.55 o 
  -4   1  12        5.82        6.81      5.10 o 
  -1   1  12       50.85       48.58      4.59 o 
   0   1  12      226.28      227.33      7.83 o 
   1   1  12       81.09       95.32      3.58 o 
   2   1  12      170.29      180.75      5.39 o 
   3   1  12        0.28        0.51      0.96 o 
   4   1  12      124.88      134.70      5.38 o 
   5   1  12       44.10       34.73      4.08 o 
   6   1  12       38.95        0.00      1.20 o 
  -4   2  12       89.24       99.03     11.57 o 
  -3   2  12        3.46        4.42      4.42 o 
  -1   2  12       10.92       10.63      3.39 o 
   0   2  12      250.27      242.98      4.88 o 
   1   2  12      107.66      117.61      3.61 o 
   2   2  12      102.65      105.18      4.25 o 
   3   2  12      113.25      127.85      5.44 o 
   4   2  12       19.40       21.38      2.77 o 
   5   2  12      192.87      193.83      6.87 o 
   6   2  12        0.43        0.00      1.70 o 
  -3   3  12      160.70      180.36     13.95 o 
  -2   3  12       13.66        9.77      1.70 o 
  -1   3  12      195.89      201.01      4.55 o 
   0   3  12        0.22        1.57      1.05 o 
   1   3  12      387.00      400.54      9.54 o 
   2   3  12       19.63       18.46      2.13 o 
   3   3  12       67.34       75.30      3.57 o 
   4   3  12      102.42      110.22      4.40 o 
   5   3  12       48.69       52.92      3.01 o 
   6   3  12       95.25        0.00      3.40 o 
  -3   4  12       17.66       14.97      2.03 o 
  -2   4  12      104.26      109.96      4.76 o 
  -1   4  12       20.14       19.00      2.03 o 
   0   4  12       25.09       33.24      2.71 o 
   1   4  12        4.05        3.31      1.79 o 
   2   4  12       74.78       77.33      5.96 o 
   3   4  12       14.47       14.99      2.02 o 
   4   4  12      120.16      124.71      4.13 o 
   5   4  12       22.73       27.25      2.67 o 
   6   4  12       33.63        0.00      2.04 o 
  -3   5  12       11.54       10.04      3.37 o 
  -2   5  12       69.42       78.86      4.72 o 
  -1   5  12       42.05       44.35      3.10 o 
   0   5  12        1.75        2.27      1.52 o 
   1   5  12      181.52      190.24      9.53 o 
   2   5  12        7.22        9.05      2.13 o 
   3   5  12       73.06       76.03      5.96 o 
   4   5  12        0.03        0.14      1.09 o 
   5   5  12      123.15      122.23      4.29 o 
   6   5  12       11.85       14.97      5.44 o 
  -2   6  12        2.81        5.13      4.59 o 
  -1   6  12       50.52       62.12      4.07 o 
   0   6  12       20.01       18.36      2.76 o 
   1   6  12       69.67       78.12      5.64 o 
   2   6  12       89.91       97.96      5.07 o 
   3   6  12        8.24       13.02      2.86 o 
   4   6  12       92.96      107.03      6.20 o 
   5   6  12       31.60       32.56      9.36 o 
   6   6  12       35.00       20.99     18.38 o 
  -1   7  12        2.96        2.02      2.20 o 
   0   7  12      141.85      155.29      6.69 o 
   1   7  12       49.01       44.47     25.18 o 
   2   7  12      336.18      345.30     10.61 o 
   3   7  12       63.98       70.59      5.31 o 
   4   7  12       95.75      103.06      8.01 o 
   5   7  12      116.72      119.87      7.66 o 
   0   8  12        0.05        0.60      1.55 o 
   1   8  12       95.45      103.88      7.85 o 
   2   8  12        0.58       -1.51      2.45 o 
   3   8  12       29.74       22.46     15.99 o 
   4   8  12        9.21        3.74      4.08 o 
   5   8  12       71.10       68.24      7.51 o 
   1   9  12       42.75       39.86     24.33 o 
   2   9  12       82.23       87.68      6.78 o 
   3   9  12       16.60       13.66      9.87 o 
  -1  -4  13       41.72        0.68      3.06 o 
   0  -4  13        0.11        0.34      2.38 o 
   1  -4  13       66.08       58.19     12.25 o 
   2  -4  13        1.66        3.74      5.10 o 
  -2  -3  13       30.19       34.71      7.83 o 
  -1  -3  13        1.01       -0.34      2.72 o 
   0  -3  13       46.57       -0.34      2.38 o 
   1  -3  13        0.22       -1.36      4.42 o 
   2  -3  13       24.49       15.31      7.15 o 
   3  -3  13        1.01        0.68      2.04 o 
  -3  -2  13       13.53       11.91      6.13 o 
  -2  -2  13       72.89       81.33     10.21 o 
  -1  -2  13       15.18       18.38      6.13 o 
   0  -2  13       58.12       55.13      7.83 o 
   1  -2  13       58.32       57.17      7.15 o 
   2  -2  13        7.77        6.13      3.40 o 
   3  -2  13       43.06       40.34      2.61 o 
   4  -2  13        0.01        2.01      1.43 o 
  -3  -1  13       89.93      121.83     12.25 o 
  -2  -1  13        0.10        4.08      4.42 o 
  -1  -1  13       22.23       26.54      6.47 o 
   0  -1  13       14.34       25.86      9.53 o 
   1  -1  13       40.05       45.94      6.47 o 
   2  -1  13       48.71       49.30      2.41 o 
   3  -1  13        2.05        3.46      1.28 o 
   4  -1  13       65.05       63.21      3.49 o 
  -3   0  13       18.86       22.46      7.49 o 
  -2   0  13      152.95      168.79     13.61 o 
  -1   0  13        5.00        3.40      3.74 o 
   0   0  13      116.09      119.45     15.31 o 
   1   0  13        0.18       -0.94      0.94 o 
   2   0  13       83.36       81.01      2.77 o 
   3   0  13        6.76        9.23      1.55 o 
   4   0  13       69.46       71.85      4.20 o 
   5   0  13       29.20        0.00      1.13 o 
  -3   1  13       62.44       65.68     10.21 o 
  -2   1  13       38.21       41.52      8.17 o 
  -1   1  13       75.56       76.23      9.19 o 
   0   1  13        4.38       -0.34      2.38 o 
   1   1  13      257.13      265.32      6.52 o 
   2   1  13       19.90       18.46      2.53 o 
   3   1  13      105.34      111.59      4.79 o 
   4   1  13       12.29       11.64      1.89 o 
   5   1  13       67.51       62.05     36.24 o 
  -3   2  13       59.18       63.98     10.21 o 
  -2   2  13       23.19       28.59      7.15 o 
  -1   2  13       48.90       50.70      7.83 o 
   0   2  13       99.24      101.67      2.75 o 
   1   2  13       92.04       93.45      5.52 o 
   2   2  13      162.52      160.60      5.64 o 
   3   2  13        1.49        0.51      1.20 o 
   4   2  13      130.97      142.53      5.47 o 
   5   2  13        3.35        2.31      1.53 o 
  -2   3  13       91.80      111.62     11.91 o 
  -1   3  13       17.99       17.12      2.21 o 
   0   3  13       33.71       39.16      2.15 o 
   1   3  13       95.54      103.01      3.68 o 
   2   3  13       71.68       78.19      3.71 o 
   3   3  13       79.04       86.67      6.30 o 
   4   3  13       30.47       32.53      5.10 o 
   5   3  13      101.01      101.64      4.64 o 
  -1   4  13      101.41      116.79      4.68 o 
   0   4  13        0.04        1.44      1.06 o 
   1   4  13      270.77      289.36     13.61 o 
   2   4  13        0.74        1.47      1.35 o 
   3   4  13       87.01      104.80      4.46 o 
   4   4  13       51.53       59.49      4.25 o 
   5   4  13      131.02      132.08      6.78 o 
  -1   5  13        7.65        8.41      2.36 o 
   0   5  13       73.20       76.95      4.07 o 
   1   5  13        0.19        0.26      1.06 o 
   2   5  13      145.43      152.33      7.44 o 
   3   5  13       42.68       39.03      4.90 o 
   4   5  13      103.43      107.31      5.19 o 
   5   5  13       47.92       50.29      4.15 o 
  -1   6  13       14.26       19.59      5.79 o 
   0   6  13       38.34       45.09      4.46 o 
   1   6  13       55.20       53.36      6.38 o 
   2   6  13       52.97       54.21      6.87 o 
   3   6  13       47.25       42.02     25.52 o 
   4   6  13        0.03        0.74      1.79 o 
   5   6  13      141.84      153.99      9.18 o 
   0   7  13        7.15       13.99      3.84 o 
   1   7  13       23.45       12.53      9.19 o 
   2   7  13       53.88       43.98     27.05 o 
   3   7  13        0.56        1.34      1.88 o 
   4   7  13       72.35       80.21      6.29 o 
   0  -2  14       94.88       90.52     10.21 o 
   1  -2  14       51.89       54.45     12.59 o 
   2  -2  14      112.58      123.87     14.63 o 
   0  -1  14       15.57       14.97      5.79 o 
   1  -1  14      113.62      124.89     16.33 o 
   2  -1  14        1.76        2.04      2.72 o 
   3  -1  14       83.48       95.62     11.91 o 
   0   0  14       20.71       18.04      5.79 o 
   1   0  14       12.13       14.63      8.17 o 
   2   0  14       26.51       27.22      5.44 o 
   3   0  14        9.89        8.20      1.68 o 
   0   1  14        8.36        2.72      3.74 o 
   1   1  14        5.75        3.74      3.74 o 
   2   1  14        5.70        6.31      1.43 o 
   3   1  14        6.66        8.22      1.68 o 
   4   1  14        9.76       10.48      2.51 o 
  -1   2  14       19.99       25.52      6.81 o 
   0   2  14        5.10        3.40      3.74 o 
   1   2  14       84.53       76.23      8.51 o 
   2   2  14        0.36        2.04      1.63 o 
   3   2  14       36.93       33.04      3.48 o 
   4   2  14        3.75        4.48      2.03 o 
  -1   3  14       66.44       77.93     10.21 o 
   0   3  14        1.67        4.42      4.08 o 
   1   3  14       98.12      104.01      4.12 o 
   2   3  14       19.16       16.01      3.68 o 
   3   3  14       23.23       20.17      4.93 o 
   4   3  14       41.59       42.99      3.68 o 
   0   4  14      178.89      207.79      7.35 o 
   1   4  14       30.47       29.59      3.09 o 
   2   4  14      365.00      399.23     13.01 o 
   3   4  14       56.41       49.65      6.17 o 
   4   4  14      229.94      258.72     12.26 o 
   0   5  14        3.10        2.43      1.55 o 
   1   5  14      261.86      275.64      9.22 o 
   2   5  14        6.78       11.19      2.36 o 
   3   5  14      142.00      166.38      7.63 o 
   2   6  14      153.65      166.44     11.40 o 
                                                 
